# Supplementary material for: Keratinocyte EGF signalling dominates in atopic dermatitis lesions: A comparative RNAseq analysis
Source: Exp Dermatol. 2022 May 15;31(9):1373–84. doi: 10.1111/exd.14605 (PMC9545602; doi:10.1111/exd.14605)
Supplement: Supplementary file 2 — Table S1 Genes for which transcripts were present in all five studies. [file EXD-31-1373-s003.xlsx]

## Sheet: Sheet2
SYMBOL	Mack et al.	Tsoi et al.	He et al.	Suarez-Farinas et al.	Shapiro Wilk p.value	Normally Distributed	Present in Only No Keratinocyte Sample?
A1BG	0.0614005	0.0627358	3.3665	-0.23403	0.0117261	No	No
A2M	0.437507	0.377495	-1.02512	-0.238603	0.346569	Yes	No
A2M-AS1	0.265928	-0.130167	-2.68169	-0.196053	0.0505811	Yes	Yes
A2ML1	0.468386	0.258905	1.6491	0.383398	0.0409721	No	No
A4GALT	-0.0594422	-0.58689	0.401087	-0.267647	0.954517	Yes	No
AAAS	0.400575	0.0799631	-0.41291	0.343294	0.339027	Yes	No
AACS	-0.0744576	-0.372121	0.567637	-0.156562	0.369001	Yes	Yes
AADAC	0.236399	0.000334305	-2.95586	0.389338	0.0196722	No	Yes
AADACL2	-0.671377	-0.478126	-0.42186	-0.322968	0.77719	Yes	No
AADAT	-0.26939	-0.284303	0.425119	-0.119777	0.0830986	Yes	No
AAED1	0.155768	0.407398	-1.14266	-0.372608	0.681384	Yes	Yes
AAGAB	0.556593	0.232071	-1.71947	0.400878	0.0334388	No	No
AAK1	0.446013	0.226483	-0.0289398	0.0779973	0.846795	Yes	No
AAMDC	-0.0534393	-0.811891	-1.38149	-0.489046	0.982405	Yes	Yes
AAMP	0.488542	0.157659	0.250813	0.189066	0.193907	Yes	Yes
AAR2	0.246587	0.0697377	-2.74793	0.0642775	0.00693327	No	No
AARD	-0.307703	-0.39801	-1.5998	-0.853106	0.373361	Yes	Yes
AARS	0.70891	0.412892	-1.20479	0.265903	0.144743	Yes	No
AARS2	0.241008	-0.0238766	-0.733979	0.274565	0.157137	Yes	No
AASDH	0.226918	-0.173378	0.0097424	-0.0875291	0.726378	Yes	No
AASDHPPT	0.305295	0.0940945	-0.189149	-0.160314	0.413056	Yes	No
AASS	0.180502	0.262637	1.14075	-0.118583	0.330852	Yes	No
AATF	-0.584963	0.121081	-0.0532183	0.44676	0.879191	Yes	No
AATK	-0.0520207	0.124258	-0.922435	-0.42113	0.710028	Yes	No
ABAT	-0.268344	-0.472573	-0.922435	-0.348674	0.275975	Yes	No
ABCA1	-0.386979	-0.220022	3.54019	-0.0460955	0.0112372	No	No
ABCA10	-0.438235	-0.474658	0.0794112	-0.905658	0.757759	Yes	No
ABCA11P	0.0167757	-0.56726	0.425045	-0.218616	0.994632	Yes	No
ABCA12	0.519657	0.261191	2.62453	0.544922	0.0258824	No	No
ABCA2	-0.068926	-0.315577	0.425076	0.00926595	0.76567	Yes	No
ABCA3	0.0437484	-0.195365	0.425162	-0.0543021	0.569611	Yes	No
ABCA5	-0.235826	-0.449315	0.119108	-0.39846	0.345907	Yes	Yes
ABCA6	-0.437518	-0.567179	0.386744	-0.564361	0.0218136	No	No
ABCA7	0.378664	0.154897	2.07737	0.577223	0.113808	Yes	No
ABCA8	-0.0071046	-0.800252	-0.463021	-0.778323	0.290144	Yes	No
ABCA9	-0.962518	-0.953417	-1.85479	-0.834984	0.0287127	No	Yes
ABCB10	0.364905	0.206991	2.80776	0.258657	0.00595562	No	No
ABCB6	0.197446	-0.137068	-1.58851	0.429182	0.208798	Yes	Yes
ABCB7	0.42111	0.0791279	0.636062	-0.0234427	0.608619	Yes	Yes
ABCB8	0.46009	0.232235	0.432377	0.000577743	0.411845	Yes	No
ABCB9	0.156284	-0.0582333	0.420344	0.104724	0.791114	Yes	No
ABCC1	0.807355	0.635634	0.586905	0.608956	0.10919	Yes	Yes
ABCC10	0.210954	-0.0638465	3.10183	0.396034	0.0372891	No	No
ABCC3	-0.493111	-0.571839	-0.873652	0.107632	0.608811	Yes	Yes
ABCC4	0.566782	-0.0779674	0.809238	0.245518	0.926899	Yes	No
ABCC5	0.428966	-0.119161	0.936863	0.260511	0.939667	Yes	No
ABCC9	-0.0675268	-0.833771	-1.85479	-0.304344	0.516717	Yes	Yes
ABCD3	0.121909	-0.0398964	0.212974	-0.105173	0.68014	Yes	Yes
ABCD4	0.0885333	-0.158498	-0.487505	0.0279666	0.457947	Yes	No
ABCE1	0.536202	0.351339	-0.708775	0.0815888	0.421084	Yes	Yes
ABCF2	0.720758	0.488718	0.195794	0.579902	0.758478	Yes	Yes
ABCF3	0.327712	0.109308	-0.445055	0.38081	0.235185	Yes	Yes
ABCG1	0.0618016	0.326012	0.401087	0.069147	0.1683	Yes	No
ABCG2	0.503375	0.752924	1.77261	-0.332718	0.914284	Yes	No
ABHD10	0.144186	-0.283234	-2.06054	-0.2482	0.0934056	Yes	No
ABHD11	-0.100643	-0.471468	0.00471942	-0.114653	0.196236	Yes	No
ABHD12	-0.00614112	-0.290525	0.281447	0.2272	0.505239	Yes	No
ABHD13	0.524579	0.119146	-0.0990862	-0.131942	0.287182	Yes	No
ABHD14A	0.447179	-0.0225678	-1.67578	-0.249154	0.398053	Yes	Yes
ABHD14B	0.376568	-0.132378	-0.52441	-0.306801	0.71607	Yes	Yes
ABHD15	0.401511	0.0919282	-1.94905	0.247892	0.0277064	No	No
ABHD17A	0.326437	-0.00406604	-0.597131	0.224465	0.349087	Yes	No
ABHD17B	0.359336	-0.102079	-0.769189	-0.137099	0.698444	Yes	No
ABHD17C	0.68189	0.600626	-0.964838	0.82028	0.024995	No	Yes
ABHD2	0.0904519	-0.0231644	-0.819848	-0.007266	0.0280487	No	Yes
ABHD3	0.521835	0.32551	0.544553	0.19246	0.405355	Yes	No
ABHD4	0.537856	0.270677	1.79589	0.0252571	0.244599	Yes	Yes
ABHD5	-0.0286241	-0.0863968	1.22233	-0.0147636	0.00575513	No	Yes
ABHD6	0.140257	-0.0998648	-0.755666	0.24911	0.326263	Yes	No
ABHD8	0.46597	0.0471584	-1.28587	0.310229	0.127076	Yes	No
ABI1	0.295901	0.167173	-0.482187	0.0153403	0.433804	Yes	No
ABI2	0.0896203	-0.196502	-2.49519	-0.318043	0.0486569	No	No
ABI3	0.89131	0.48204	3.08951	0.210633	0.126409	Yes	No
ABI3BP	0.263309	-0.397909	-1.37534	-0.262105	0.658539	Yes	No
ABL1	0.409855	-0.0357893	-0.926131	0.26834	0.297291	Yes	Yes
ABL2	0.297033	0.301759	1.02782	0.212725	0.0209297	No	No
ABLIM1	0.17304	0.168353	0.22785	0.128891	0.733929	Yes	Yes
ABLIM2	0.320576	0.480935	3.3674	0.275944	0.00654128	No	Yes
ABR	0.212353	0.175681	0.0259569	0.433899	0.800904	Yes	No
ABRACL	0.67364	0.503697	0.0290733	-0.0562163	0.361107	Yes	No
ABT1	0.461844	0.0670964	-0.0488585	-0.0873074	0.171951	Yes	Yes
ABTB1	-0.447959	-0.331772	-0.913162	-0.212865	0.378058	Yes	No
ACAA1	0.370265	0.170902	-0.225475	0.158685	0.481905	Yes	Yes
ACAA2	0.224295	0.025082	-2.23401	-0.34195	0.11204	Yes	No
ACACA	0.847997	0.219105	-0.0396285	0.237875	0.358848	Yes	No
ACACB	-0.470317	-0.67341	-3.25533	-0.703594	0.0117564	No	No
ACAD10	0.0971354	-0.115406	0.484645	0.0801156	0.484259	Yes	No
ACAD8	0.0259734	-0.12046	2.23039	0.0218169	0.00718453	No	No
ACAD9	0.315643	-0.0823997	0.377721	0.30947	0.044241	No	No
ACADL	-0.785713	-1.51622	0.425058	-1.64983	0.355367	Yes	No
ACADM	0.115439	-0.0726181	0.352052	-0.155455	0.703736	Yes	No
ACADS	0.392041	0.21007	-0.698983	-0.00224925	0.43752	Yes	No
ACADSB	-0.0276524	-0.240794	-0.740224	-0.425682	0.959185	Yes	No
ACADVL	0.483274	0.216246	0.0892855	0.709224	0.787014	Yes	No
ACAP1	0.267234	-0.00868755	1.74128	0.143147	0.0451686	No	No
ACAP2	0.252231	0.10441	-0.0768155	-0.0627586	0.376262	Yes	No
ACAP3	0.229735	-0.208063	1.2088	0.356564	0.64446	Yes	No
ACAT1	-0.0201298	-0.491914	-0.254817	-0.415345	0.680703	Yes	No
ACAT2	0.155558	-0.0349886	1.35621	-0.0148962	0.0236939	No	No
ACBD3	0.55243	0.264356	-0.127589	0.274561	0.642943	Yes	No
ACBD4	0.0338844	-0.332434	1.77263	0.165343	0.159062	Yes	No
ACBD5	0.280576	-0.0958827	0.508337	-0.0347814	0.506545	Yes	No
ACBD6	0.336235	-0.100642	-0.642536	-0.107435	0.672987	Yes	No
ACCS	-0.17938	-0.480837	3.82208	-0.391303	0.00728996	No	No
ACD	0.366572	0.12973	-0.733738	0.30217	0.0854169	Yes	No
ACE	0.77496	0.214819	-0.922456	0.297652	0.417098	Yes	Yes
ACER2	0.331231	0.320637	0.420888	0.470394	0.38051	Yes	Yes
ACER3	0.59816	0.684738	1.40746	-0.0147387	0.818106	Yes	No
ACIN1	0.316199	0.0787258	0.440954	0.285979	0.727906	Yes	No
ACKR2	0.510149	1.44076	-0.922401	0.636247	0.61568	Yes	No
ACKR3	0.595603	-0.345282	-2.40652	0.136939	0.308339	Yes	No
ACKR4	0.560754	-0.213136	2.85173	-0.0116047	0.130537	Yes	Yes
ACLY	0.434812	0.142023	-0.393208	0.237029	0.483904	Yes	No
ACO1	0.0692803	0.0490692	-0.99519	-0.215994	0.115056	Yes	No
ACO2	0.296722	0.252515	0.413612	0.216476	0.568773	Yes	No
ACOT13	0.164485	-0.0485532	-0.177656	-0.196413	0.322782	Yes	No
ACOT2	-0.0631137	-0.345961	0.425045	-0.270421	0.345625	Yes	No
ACOT4	0	0.27349	0.425131	-0.656504	0.466802	Yes	Yes
ACOT7	1.03803	0.46703	0.151532	0.673513	0.99535	Yes	No
ACOT8	-0.0754175	-0.477946	-1.58566	0.0440348	0.233637	Yes	No
ACOT9	0.152849	0.120666	0.383414	0.0917977	0.0948503	Yes	Yes
ACOX1	0.125584	-0.0305321	0.299229	-0.12933	0.868601	Yes	No
ACOX2	-0.377042	-0.585385	-0.922435	-0.77996	0.917162	Yes	No
ACOX3	0.331503	0.312698	-0.651994	0.332949	0.00214428	No	No
ACP1	0.356029	0.163927	0.028449	-0.0597234	0.820912	Yes	No
ACP2	0.470641	0.248404	-0.431059	0.140296	0.527225	Yes	Yes
ACP5	0.896637	1.09461	-0.923852	0.891691	0.0175136	No	No
ACP6	-0.3585	-0.426635	-1.45977	-0.24851	0.0388643	No	No
ACPP	0.422136	0.474635	0.422997	0.308645	0.36281	Yes	No
ACRBP	0.444975	-0.0337488	-0.922435	0.105484	0.477407	Yes	No
ACSBG1	-0.783046	-0.157699	-2.68166	0.165514	0.306303	Yes	No
ACSF2	-0.208079	-0.677628	-0.00332453	-0.178032	0.335836	Yes	No
ACSF3	0.16383	-0.136424	-0.754619	-0.116446	0.400559	Yes	No
ACSL1	-0.120324	-0.20642	0.309883	-0.187433	0.0415008	No	No
ACSL3	0.303772	0.0657595	-1.32457	-0.253294	0.366292	Yes	No
ACSL4	0.380272	0.281771	0.0516319	-0.133951	0.749618	Yes	Yes
ACSL5	0.456176	0.330253	-1.31469	0.0362013	0.11506	Yes	No
ACSM3	-0.68438	-0.142146	1.29335	-0.640339	0.123739	Yes	No
ACSS1	-0.263732	-0.316845	0.055791	-0.0724991	0.594619	Yes	No
ACSS2	-0.0587213	-0.397048	0.930389	0.0249442	0.378673	Yes	Yes
ACSS3	-0.506388	-0.610958	0.425119	-0.836353	0.209756	Yes	No
ACTA2	-0.250202	-0.0364234	-1.18739	-0.227366	0.0821594	Yes	No
ACTB	1.15975	0.698024	0.2777	0.283335	0.278639	Yes	Yes
ACTG1	0.556248	0.38396	0.124538	0.0890491	0.429439	Yes	No
ACTL10	0.506894	0.263917	2.7024	0.387322	0.0148559	No	No
ACTL6A	0.459658	0.179885	0.0512318	0.187181	0.416071	Yes	Yes
ACTN1	0.664719	0.80345	0.555847	0.426573	0.992898	Yes	No
ACTN4	0.133789	0.135017	-0.218702	0.314919	0.424662	Yes	No
ACTR10	0.248828	-0.0266614	0.306546	-0.0990193	0.321946	Yes	No
ACTR1A	0.568886	0.270623	-0.251327	0.527288	0.264408	Yes	No
ACTR1B	0.151539	-0.117267	-0.561881	0.0570519	0.420942	Yes	No
ACTR2	0.757869	0.393332	0.390955	0.0529443	0.688295	Yes	Yes
ACTR3	0.583416	0.38916	0.656493	0.182159	0.685303	Yes	Yes
ACTR3B	0.0349338	-0.0281124	-0.805776	-0.0702446	0.0256777	No	No
ACTR3C	0.975197	0.505743	2.21573	0.43918	0.168175	Yes	Yes
ACTR5	0.316117	0.161596	-1.03948	0.325709	0.0173285	No	No
ACTR6	0.288003	-0.108105	0.184683	-0.209113	0.512395	Yes	No
ACTR8	0.354608	0.063804	-0.553668	0.236126	0.300344	Yes	No
ACVR1	0.388669	0.304063	-1.36011	0.064709	0.0564371	Yes	No
ACVR1B	0.122088	-0.332675	0.302477	-0.203757	0.670433	Yes	No
ACVR2A	-0.158377	-0.495429	0.0493634	-0.270595	0.994908	Yes	Yes
ACVR2B	-0.39562	-0.228269	0.425058	-0.143805	0.329917	Yes	No
ACVRL1	0.196477	-0.19068	-1.8546	-0.0833322	0.0813632	Yes	Yes
ACYP1	0.168542	-0.0920439	0.332115	-0.0517602	0.495277	Yes	No
ACYP2	0.0402836	-0.269745	-1.48556	-0.554029	0.55478	Yes	No
ADA	0.320401	0.226529	-0.352939	0.167855	0.131821	Yes	No
ADAD2	-0.167295	-0.679099	-0.149709	-0.203335	0.0142247	No	No
ADAL	0.382919	0.0351967	-0.817299	-0.0441223	0.502369	Yes	No
ADAM10	0.384813	0.150767	0.26103	0.0674631	0.922186	Yes	Yes
ADAM11	0.276445	0.279239	1.77261	-0.0468916	0.0756204	Yes	Yes
ADAM12	1.02147	0.619806	-0.149709	0.552678	0.636635	Yes	No
ADAM15	0.154651	-0.0226362	-0.181919	0.344104	0.96193	Yes	No
ADAM17	0.496235	0.310484	0.890203	0.17803	0.656332	Yes	No
ADAM19	1.73996	1.73155	2.19241	1.131	0.648798	Yes	No
ADAM33	-0.352966	-1.01607	-1.51065	-0.382236	0.328643	Yes	No
ADAM8	1.86005	1.51424	3.95527	0.93903	0.318473	Yes	No
ADAM9	0.606176	0.407676	0.669229	0.205558	0.63462	Yes	Yes
ADAMTS1	0.428361	0.742437	3.40197	0.407867	0.0149867	No	Yes
ADAMTS13	0.0268512	-0.0580691	-1.51065	0.165766	0.0304002	No	No
ADAMTS14	1.10081	0.80215	1.66916	0.572616	0.75799	Yes	Yes
ADAMTS18	0.538593	0.0641303	-0.922435	0.0857575	0.391232	Yes	Yes
ADAMTS2	-0.0215259	0.0928641	-0.922435	0.366178	0.317801	Yes	No
ADAMTS4	2.20006	2.48165	-0.116195	1.09025	0.554659	Yes	No
ADAMTS5	-0.191218	-0.392669	-2.38619	-0.208184	0.0104979	No	No
ADAMTS6	0.301937	0.40576	-0.116236	0.0800763	0.781654	Yes	Yes
ADAMTS7	-0.0138989	0.617571	-2.10886	-0.0380539	0.174759	Yes	No
ADAMTS9	1.00411	0.43875	1.66921	0.490424	0.346853	Yes	Yes
ADAMTSL3	-0.226526	-0.990207	-0.922435	-0.237548	0.0635918	Yes	No
ADAMTSL4	0.275583	-0.220243	-0.922435	0.287813	0.252734	Yes	Yes
ADAP2	1.16488	1.03468	-1.50097	1.14634	0.00431537	No	No
ADAR	0.717361	0.428041	0.818932	0.458785	0.315221	Yes	Yes
ADARB1	-0.354032	-0.0821887	0.547245	-0.0219095	0.543971	Yes	No
ADAT1	0.43475	0.0930389	-0.149347	0.309973	0.834328	Yes	Yes
ADAT2	0.40429	0.0278584	0.114335	0.206991	0.783494	Yes	No
ADAT3	0.571227	0.627767	1.03225	0.795941	0.567343	Yes	No
ADCK1	0.305277	0.187785	-2.485	0.628712	0.037	No	No
ADCK2	0.151844	-0.130986	-1.22168	0.163016	0.0621497	Yes	Yes
ADCK5	0.374836	0.0138809	-0.974192	0.537563	0.323573	Yes	Yes
ADCY2	-0.437502	-0.36351	-1.52724	-0.258704	0.0343091	No	No
ADCY3	0.631643	0.31672	1.18498	0.429039	0.387452	Yes	No
ADCY4	0.168923	0.0445711	0.117015	0.0294048	0.524434	Yes	No
ADCY6	-0.0434731	-0.272591	1.79589	0.215918	0.134211	Yes	No
ADCY7	0.725175	0.279709	2.70216	0.201317	0.0692466	Yes	No
ADCY9	0.154688	0.167243	0.401087	-0.0148573	0.69338	Yes	No
ADD1	0.26788	0.00665428	-0.326219	0.0211279	0.687161	Yes	No
ADD3	-0.0339844	-0.641445	0.0734186	-0.450316	0.501684	Yes	No
ADH1B	-1.24495	-1.7219	0.536661	-1.55767	0.0871054	Yes	No
ADH5	0.105909	-0.00747606	-0.584824	-0.321652	0.69195	Yes	No
ADH6	-0.471504	-1.58893	0.425058	-0.533893	0.747514	Yes	No
ADI1	0.391249	0.229641	-0.0256546	-0.0264493	0.259766	Yes	Yes
ADIPOR1	0.316167	0.144395	0.217271	0.0457198	0.998159	Yes	No
ADIPOR2	0.431028	0.310015	-0.260727	0.262509	0.172533	Yes	No
ADK	0.436648	0.169761	-0.275802	0.131904	0.70318	Yes	Yes
ADM	0.121147	1.10351	0.419531	0.286588	0.299128	Yes	No
ADM5	0.0874628	-0.259477	4.28914	-0.0520756	0.00920136	No	Yes
ADNP	0.0482381	-0.0908426	0.779615	0.0074498	0.0505167	Yes	Yes
ADNP2	0.316958	0.100361	-0.434862	0.0335175	0.573859	Yes	No
ADO	0.428991	0.342328	-3.1193	-0.0546331	0.0247528	No	No
ADORA1	-0.160373	-0.0995357	0.425058	-0.884015	0.734646	Yes	No
ADORA2A-AS1	-0.359403	-0.429911	-0.922435	-0.495513	0.149531	Yes	No
ADORA2B	0.44431	0.156032	1.13714	0.16388	0.131412	Yes	No
ADPGK	0.343205	0.115148	-0.236475	0.220407	0.57548	Yes	No
ADPRHL1	-0.0671142	-0.179193	-2.10886	0.144082	0.0370521	No	No
ADPRHL2	0.672959	0.318679	0.325088	0.687139	0.0418132	No	Yes
ADPRM	-0.145785	-0.160331	-0.936753	-0.217905	0.0109671	No	No
ADRA2A	-0.0542071	0.040505	0.425119	-0.609985	0.814578	Yes	No
ADRB1	-0.791413	-0.971241	-1.8546	-0.899034	0.0561257	Yes	No
ADRB2	-0.391325	-0.611373	-1.66883	-0.629596	0.0836887	Yes	No
ADRM1	0.644243	0.302619	0.224999	0.519446	0.647518	Yes	No
ADSL	0.593457	0.283248	-0.331822	0.103945	0.952833	Yes	Yes
ADSS	0.209088	-0.0619746	0.00456732	-0.031934	0.147973	Yes	Yes
ADSSL1	-0.385043	-0.393905	-2.75429	-0.0896308	0.0233226	No	Yes
ADTRP	-0.0129662	0.152967	-2.2361	0.369627	0.0377479	No	Yes
AEBP1	0.273253	-0.176156	-0.884138	-0.281828	0.84346	Yes	Yes
AEBP2	0.34262	0.159394	1.03249	0.193987	0.0728252	Yes	Yes
AEN	1.09816	1.1127	-0.750727	0.818443	0.0311706	No	No
AES	0.323362	-0.169357	-0.159667	-0.152257	0.00328927	No	No
AFAP1	0.00698842	0.167099	-0.408412	0.0185997	0.263716	Yes	Yes
AFAP1L1	-0.131381	-0.0495213	3.48253	-0.341598	0.00953983	No	No
AFAP1L2	0.822462	0.823774	0.668925	0.553414	0.281335	Yes	Yes
AFF1	0.162099	-0.153736	0.871459	-0.132672	0.158121	Yes	Yes
AFF4	0.308963	0.211171	-0.597799	-0.00958688	0.33301	Yes	Yes
AFG3L1P	0.345648	0.0868227	3.3231	0.378753	0.0136587	No	No
AFG3L2	0.296316	0.125716	-0.487326	0.055269	0.338472	Yes	Yes
AFMID	0.194543	-0.214862	3.74909	-0.33422	0.0227496	No	Yes
AFTPH	0.241866	0.0330585	0.611499	0.0620609	0.260046	Yes	Yes
AGA	0.318882	0.170108	-0.509597	-0.0689603	0.679073	Yes	Yes
AGAP1	-0.300137	-0.397066	-3.62698	-0.220943	0.0049571	No	Yes
AGAP11	-0.70044	-0.92785	-1.94908	-0.456637	0.323393	Yes	Yes
AGAP2-AS1	0.541556	-0.140373	1.14776	0.904385	0.702008	Yes	Yes
AGAP3	0.370195	-0.124635	-0.773115	0.0806432	0.72253	Yes	No
AGAP4	0.241852	-0.229574	0.425058	0.174764	0.590443	Yes	Yes
AGAP5	0.313891	-0.142958	1.66913	0.119736	0.176501	Yes	Yes
AGAP6	0.180408	-0.072691	-1.9331	0.254835	0.03197	No	Yes
AGAP9	-0.123837	-0.110323	1.1363	0.06331	0.0276619	No	Yes
AGBL5	0.110927	-0.158607	1.26636	0.0866518	0.0868828	Yes	No
AGER	NA	-0.297733	-0.149709	0.478025	0.524427	Yes	Yes
AGFG1	0.257445	0.15595	-0.082857	0.155713	0.313937	Yes	Yes
AGFG2	-0.266362	-0.775643	-3.24424	-0.243393	0.0406161	No	Yes
AGGF1	0.320823	0.0894419	0.501911	0.309929	0.727216	Yes	Yes
AGK	0.224215	-0.0172077	-2.0472	-0.0215375	0.0206501	No	Yes
AGL	0.191295	0.138818	0.231788	-0.272735	0.064264	Yes	Yes
AGMAT	0.581448	0.422815	0.425119	-0.878658	0.0208611	No	No
AGO1	0.290516	-0.0472244	0.398224	0.0490207	0.61813	Yes	Yes
AGO2	0.309847	0.201422	-0.917913	0.344396	0.0171427	No	Yes
AGO3	0.0134286	-0.171101	0.447508	-0.23185	0.322003	Yes	No
AGO4	0.0630575	-0.33026	-0.207211	-0.0916575	0.980136	Yes	No
AGPAT1	NA	-0.184794	0.568958	0.180466	0.412069	Yes	No
AGPAT2	0.32899	0.293941	0.276769	0.138301	0.238709	Yes	Yes
AGPAT3	0.0899019	-0.0419225	0.675402	0.255204	0.586337	Yes	No
AGPAT4	0.39823	0.0139842	-0.922435	-0.0138827	0.357149	Yes	No
AGPAT5	0.665524	0.535061	-2.06098	0.0172068	0.102948	Yes	No
AGPS	0.509208	0.183145	-0.579185	0.053383	0.708979	Yes	No
AGR2	-0.53518	-0.543142	-1.32215	-0.771035	0.139126	Yes	No
AGR3	-1	-2.55128	0.425114	-0.682325	0.855149	Yes	No
AGRN	0.312941	0.129454	-0.720367	0.807104	0.782028	Yes	Yes
AGTPBP1	0.261806	-0.0165407	0.65861	0.0877284	0.530792	Yes	Yes
AGTR1	-1.31637	-1.14923	-0.922464	-1.53826	0.997773	Yes	Yes
AGTRAP	0.674864	0.400605	-0.136224	0.264198	0.921772	Yes	No
AHCTF1	0.155355	0.0735113	2.49758	-0.116394	0.0174347	No	No
AHCY	1.04316	0.490271	-0.253134	0.241436	0.988816	Yes	No
AHCYL1	0.575658	0.219258	0.233945	0.0261278	0.551303	Yes	Yes
AHCYL2	0.0236759	-0.312871	-1.23503	-0.339758	0.291833	Yes	No
AHDC1	-0.0876002	-0.230679	0.116688	-0.215543	0.30876	Yes	No
AHI1	0.271378	-0.0299845	-0.179474	-0.0460053	0.41929	Yes	Yes
AHNAK	0.089215	-0.22217	0.202147	0.0363819	0.61242	Yes	Yes
AHNAK2	-0.168182	-0.503509	-0.826091	-0.276515	0.692523	Yes	Yes
AHR	0.568089	0.12859	-0.551216	-0.131192	0.999401	Yes	No
AHSA1	0.636803	0.27864	0.88531	0.239625	0.399095	Yes	Yes
AHSA2	0.0406878	-0.404527	3.96354	0.153009	0.0290847	No	No
AIDA	0.23293	0.00267014	-0.167533	-0.0970874	0.595643	Yes	Yes
AIF1L	0.112766	-0.857055	-1.5106	-0.411012	0.986178	Yes	Yes
AIFM1	0.43979	0.284786	0.163257	0.122091	0.603614	Yes	Yes
AIFM2	-0.165338	-0.34488	0.425119	-0.341365	0.0757942	Yes	No
AIFM3	0.404984	0.0506261	-0.922435	-0.187449	0.767824	Yes	No
AIG1	0.400183	0.13652	-0.514464	-0.0571962	0.891386	Yes	Yes
AIM1	0.510177	0.13003	-0.274496	0.299005	0.848771	Yes	Yes
AIM1L	0.110946	0.00359249	1.6725	0.298633	0.054356	Yes	Yes
AIMP1	0.392418	0.0728426	0.425641	-0.144413	0.390987	Yes	Yes
AIMP2	0.704693	0.303984	0.539421	0.44023	0.991809	Yes	No
AIP	0.220656	-0.0196034	0.732523	0.408203	0.977449	Yes	Yes
AJUBA	0.0710795	-0.355006	-1.35636	0.141913	0.217403	Yes	No
AK1	0.383632	0.693176	-0.524678	0.51138	0.182319	Yes	Yes
AK2	0.51456	0.338145	0.0690981	0.383883	0.636784	Yes	No
AK3	0.0316202	-0.0107585	-0.438963	-0.249711	0.491232	Yes	No
AK4	0.0878575	-0.0364495	-0.717923	-0.0130263	0.047762	No	No
AK7	-0.124938	-0.548781	-0.766507	-0.114327	0.256877	Yes	Yes
AK8	-0.0180716	-0.083375	-3.24282	-0.233464	0.00679119	No	Yes
AK9	-0.0970149	-0.385213	-1.61097	-0.297405	0.0823735	Yes	Yes
AKAP1	0.150358	-0.0565889	-0.0211049	-0.00538341	0.178698	Yes	No
AKAP10	0.283588	-0.0868437	-0.625489	0.0348207	0.667076	Yes	Yes
AKAP11	0.0553823	-0.134086	-0.19094	-0.196744	0.0990535	Yes	No
AKAP12	-0.156029	-0.337543	-0.444708	-0.454484	0.267836	Yes	No
AKAP13	0.187443	-0.0309551	-1.12089	-0.0415317	0.0702909	Yes	No
AKAP6	-0.303244	0.315956	-2.10886	-0.361922	0.267537	Yes	No
AKAP7	0.0924156	-0.113995	-1.27641	-0.403424	0.417839	Yes	Yes
AKAP8	0.260714	0.0725154	1.17727	0.184265	0.0571059	Yes	Yes
AKAP8L	0.24976	0.0355784	-0.588249	0.147623	0.170227	Yes	No
AKAP9	0.0177472	-0.155771	-0.481361	-0.0919591	0.454378	Yes	Yes
AKIP1	0.483647	0.18936	0.666984	0.561229	0.559788	Yes	Yes
AKIRIN1	0.481519	0.392308	0.387307	0.0738097	0.155832	Yes	No
AKIRIN2	0.607195	0.526793	0.054195	0.401864	0.429982	Yes	Yes
AKNA	0.77974	0.56837	-1.8546	0.408256	0.0340666	No	Yes
AKNAD1	-0.119299	-0.167786	-0.766479	-1.41229	0.357339	Yes	Yes
AKR1A1	0.469205	0.118655	-0.0709669	0.277394	0.992371	Yes	No
AKR1B1	-0.349968	-0.0267244	-2.81844	-0.137854	0.0189973	No	Yes
AKR1B10	3.75833	2.81392	2.72304	3.33286	0.488977	Yes	No
AKR1C1	0.481417	-0.178765	-2.19258	-0.404633	0.418564	Yes	No
AKR1C2	0.283428	-0.309307	-4.05866	-0.452439	0.0617602	Yes	No
AKR1C3	-0.0706893	-0.79535	-2.39609	-0.71705	0.358739	Yes	No
AKR7A2	0.347187	0.0205012	-0.415078	-0.371202	0.411416	Yes	Yes
AKR7A3	-0.00348057	-0.169077	2.70238	-0.142779	0.00530166	No	No
AKT1	0.43377	0.212045	0.805706	0.174328	0.33949	Yes	No
AKT1S1	0.7377	0.145803	0.677473	0.756562	0.0229388	No	Yes
AKT2	0.330511	0.114741	-1.19339	0.0434391	0.0818572	Yes	No
AKT3	1	-0.261771	0.425058	-0.499122	0.677327	Yes	No
AKTIP	-0.00677124	-0.274802	-0.231433	-0.158568	0.585462	Yes	Yes
ALAD	0.14575	-0.27961	-0.867703	-0.172202	0.712108	Yes	No
ALAS1	0.795032	0.424747	-0.134607	0.43936	0.59047	Yes	No
ALCAM	-0.16116	-0.313921	-0.872255	-0.318665	0.138084	Yes	No
ALDH16A1	0.505299	0.448434	-0.457851	0.860962	0.36331	Yes	Yes
ALDH18A1	0.672607	0.0740496	-3.1989	0.192503	0.0478922	No	Yes
ALDH1A1	-0.631782	-0.161661	-1.65867	-0.782741	0.69692	Yes	Yes
ALDH1A2	-0.635182	-0.461041	-0.922435	-0.902997	0.347209	Yes	No
ALDH1L2	0.743497	0.392615	-2.68166	-0.199061	0.189639	Yes	No
ALDH2	0.330942	-0.143298	0.00605431	-0.149975	0.16833	Yes	Yes
ALDH3A1	0.351088	0.102951	0.29923	1.10372	0.186605	Yes	Yes
ALDH3A2	-0.236734	-0.686233	-0.400665	-0.456788	0.884289	Yes	No
ALDH3B1	-0.0411917	0.096264	-0.922435	-0.285768	0.421401	Yes	Yes
ALDH3B2	0.961214	0.400983	0.42502	0.568508	0.170353	Yes	Yes
ALDH4A1	0.71871	0.530147	0.0484233	0.482551	0.49112	Yes	Yes
ALDH5A1	-0.204839	-0.470054	-0.786164	-0.311156	0.666906	Yes	No
ALDH6A1	-0.410111	-0.673111	-0.453557	-0.592524	0.607245	Yes	No
ALDH7A1	0.356704	0.0807392	-0.0152123	0.257321	0.767587	Yes	No
ALDH9A1	0.676705	0.278338	0.738697	-0.0802449	0.46303	Yes	No
ALDOA	1.16959	0.611383	0.394637	0.275388	0.420337	Yes	No
ALDOC	-0.0773353	-0.305429	1.27089	-0.227542	0.0319056	No	No
ALG1	0.673134	0.413333	0.58692	0.305626	0.764394	Yes	No
ALG10	0.28183	-0.027782	0.702243	-0.30724	0.944814	Yes	No
ALG10B	-0.181346	-0.414832	2.89375	-0.375353	0.00706145	No	No
ALG11	0.113537	-0.148316	-4.19143	0.0443742	0.00586614	No	No
ALG12	0.160184	0.0784993	-1.28765	-0.0390696	0.0294276	No	No
ALG13	0.0832533	-0.124152	0.874765	-0.0404821	0.0875702	Yes	No
ALG14	0.275595	0.266556	-0.735152	-0.0288205	0.139482	Yes	No
ALG1L	-0.160465	-0.515541	0.0768322	-0.784386	0.878398	Yes	No
ALG1L9P	0.0978473	-0.202884	0.425119	-0.259872	0.481752	Yes	Yes
ALG2	0.459166	0.242403	0.67825	0.0230325	0.973644	Yes	Yes
ALG3	0.782461	0.356286	0.0382387	0.708691	0.527147	Yes	No
ALG5	0.493084	0.251221	0.1907	0.254215	0.118343	Yes	No
ALG6	0.217874	-0.0161348	0.177539	-0.207481	0.517828	Yes	No
ALG8	0.34676	0.100164	0.466555	0.0139914	0.601506	Yes	No
ALG9	-0.146538	-0.120599	-1.23299	-0.18829	0.00606548	No	No
ALKBH1	0.348145	0.024633	-0.746847	0.0506022	0.310621	Yes	No
ALKBH2	0.360852	0.123192	-1.53728	0.29689	0.0216714	No	No
ALKBH3	0.374783	0.0154859	1.67479	0.0869903	0.0800396	Yes	Yes
ALKBH4	0.195412	-0.0639444	-2.03133	-0.00274716	0.0230555	No	No
ALKBH5	0.351821	0.108328	0.418697	-0.0170482	0.545032	Yes	Yes
ALKBH6	0.491476	-0.204411	1.90934	0.41607	0.412153	Yes	No
ALKBH7	0.218987	-0.045315	0.120761	0.155665	0.539225	Yes	No
ALKBH8	0.263034	-0.0696609	2.89105	-0.0876435	0.0165271	No	Yes
ALMS1	-0.027938	-0.24889	2.90903	-0.230191	0.00676572	No	No
ALOX12B	0.771807	0.458196	2.2157	1.23769	0.635971	Yes	No
ALOX12P2	0.120734	-0.193135	-2.68166	-0.533701	0.131017	Yes	No
ALOX15	2.7156	1.98907	1.77261	1.34862	0.84374	Yes	Yes
ALOX15B	-0.839997	-0.384167	0.349438	0.550757	0.580519	Yes	Yes
ALOX5	2.45943	-0.018892	2.70238	0.646949	0.317848	Yes	Yes
ALOX5AP	1.03425	0.862893	4.46711	0.0143141	0.149286	Yes	No
ALOXE3	-0.141345	-0.515519	1.66914	0.6444	0.722898	Yes	No
ALPK1	0.169751	-0.120344	-0.93312	0.0133039	0.194937	Yes	No
ALS2	0.135536	-0.0794247	2.18699	-0.174639	0.0247433	No	No
ALS2CL	0.132941	-0.294091	-1.07195	0.326675	0.553392	Yes	No
ALX1	-0.631032	-0.19728	-1.51065	-0.564428	0.418138	Yes	No
ALYREF	1.08878	0.451652	-1.13617	0.773471	0.240587	Yes	No
AMBRA1	0.209993	0.0481408	-0.922368	0.188289	0.0266757	No	No
AMD1	0.776769	0.500863	0.0566157	0.235712	0.895948	Yes	Yes
AMDHD1	0.0575875	0.0630968	-3.20672	0.596489	0.0399501	No	No
AMDHD2	0.243529	-0.00050488	2.45131	0.240393	0.0171835	No	No
AMER1	0.060968	-0.333625	-3.20672	-0.309656	0.0264373	No	No
AMFR	0.307934	0.0858798	-0.820685	0.0488191	0.151162	Yes	No
AMIGO2	0.0191781	0.297854	0.425162	-0.348663	0.702432	Yes	No
AMMECR1	0.870085	0.77931	-0.347551	0.596533	0.102335	Yes	No
AMMECR1L	0.382201	-0.00964944	-0.730955	0.0433066	0.486331	Yes	No
AMN	0.405105	0.106915	0.711809	0.284137	0.883464	Yes	Yes
AMN1	0.138629	-0.310994	1.42715	-0.469049	0.246058	Yes	No
AMOTL1	0.371206	0.142935	0.465957	0.227774	0.825451	Yes	No
AMOTL2	-0.135453	-0.18109	-1.75264	-0.0994554	0.00467389	No	No
AMPD2	0.338634	0.0341826	-2.47739	0.0834236	0.0198673	No	No
AMPD3	0.68881	0.0598514	2.19495	0.346401	0.251308	Yes	No
AMT	-0.15014	-0.452427	-0.151259	-0.10107	0.0406964	No	Yes
AMY2B	-0.377937	-0.640385	-4.1168	-0.269473	0.012691	No	No
AMZ2	0.315934	-0.0137731	-0.690535	0.0203866	0.406728	Yes	No
AMZ2P1	-0.277534	-0.312026	-0.892722	-0.362648	0.0297312	No	No
ANAPC1	0.394168	0.272269	0.804677	0.0612362	0.783423	Yes	No
ANAPC10	0.335867	-0.136941	-0.0382719	-0.0800698	0.100999	Yes	No
ANAPC11	0.547451	0.207607	-0.386601	0.0941688	0.875322	Yes	No
ANAPC13	0.262235	-0.0459313	-0.0192116	0.0363472	0.164833	Yes	No
ANAPC15	0.435344	0.0229676	-0.918964	0.0252814	0.329134	Yes	No
ANAPC16	0.0472251	-0.240125	-0.129969	-0.390692	0.994315	Yes	No
ANAPC2	0.0633996	-0.0557223	-0.652468	0.772215	0.862822	Yes	No
ANAPC4	0.111219	-0.0360488	-0.260963	-0.0616546	0.794144	Yes	No
ANAPC5	0.227518	0.0729392	-0.252348	-0.0507088	0.982746	Yes	No
ANAPC7	0.748871	0.361972	-0.89642	0.379264	0.163926	Yes	Yes
ANG	-0.519965	-0.757401	-2.32613	-0.476311	0.0312975	No	No
ANGEL1	0.457544	0.233658	-0.922435	0.0312292	0.3064	Yes	No
ANGEL2	-0.00490088	-0.125418	0.801063	-0.254053	0.139352	Yes	Yes
ANGPT1	0.0848889	-0.281083	0.425119	-0.604456	0.952766	Yes	No
ANGPT2	0.509895	0.0353282	-1.36806	0.0493171	0.201073	Yes	No
ANGPTL1	0.0416296	-0.906934	-1.51065	-0.650502	0.972313	Yes	No
ANGPTL2	0.47646	0.27717	-0.256646	-0.201721	0.322382	Yes	No
ANGPTL4	1.64546	2.04978	0.0701797	1.66995	0.108965	Yes	Yes
ANGPTL5	-0.680458	-0.792597	-0.922435	-1.2453	0.641417	Yes	Yes
ANGPTL6	0.800391	0.332076	1.77261	0.636016	0.38395	Yes	No
ANK2	-0.170729	-0.251075	-0.922435	-0.135529	0.0322653	No	No
ANK3	-0.212603	-0.640784	1.24579	-0.233	0.148003	Yes	No
ANKAR	-0.122962	-0.367529	0.165618	-0.51016	0.829281	Yes	Yes
ANKDD1A	-0.101978	0.136635	-2.10886	-0.127312	0.0245624	No	No
ANKEF1	0.617738	0.281703	0.586741	0.11316	0.360442	Yes	No
ANKFY1	0.243459	0.126752	0.163688	0.109914	0.459136	Yes	No
ANKH	-0.0289025	-0.276628	-0.390798	-0.222311	0.838166	Yes	Yes
ANKHD1	0.0672727	-0.104274	3.09027	0.0219569	0.00552975	No	No
ANKIB1	0.168862	-0.157482	-1.09844	-0.103164	0.21064	Yes	No
ANKLE2	0.461034	0.241778	-0.163666	0.40293	0.310485	Yes	No
ANKMY1	0.0267063	-0.303335	-0.922387	-0.0902509	0.34811	Yes	No
ANKMY2	0.131999	-0.110816	-1.73308	-0.159449	0.0498043	No	No
ANKRA2	0.0961331	-0.176318	-0.00298104	-0.345367	0.846968	Yes	Yes
ANKRD10	0.146911	0.116027	1.1024	-0.0720636	0.0823446	Yes	No
ANKRD11	0.103815	-0.123304	-0.355359	0.253278	0.889231	Yes	No
ANKRD12	0.0606473	-0.21886	-0.354377	0.0369084	0.342719	Yes	No
ANKRD13A	0.289156	0.126594	-0.400904	0.266555	0.09251	Yes	No
ANKRD13C	0.159445	-0.103644	-0.522316	-0.00705667	0.58511	Yes	No
ANKRD13D	0.448223	0.0847232	0.545168	0.253792	0.803542	Yes	No
ANKRD16	0.0702998	-0.405584	-1.27264	-0.161468	0.427483	Yes	No
ANKRD17	0.337253	0.0690663	-0.291412	0.0686784	0.623821	Yes	No
ANKRD18A	-0.770237	-0.819871	2.62563	-0.462923	0.0135221	No	No
ANKRD18B	-0.0211805	-0.16301	2.70195	-0.170917	0.00454775	No	Yes
ANKRD20A4	0.788496	-0.537797	-2.10884	-0.57426	0.70258	Yes	Yes
ANKRD20A5P	0.714004	1.81888	-4.51289	-0.10456	0.303699	Yes	No
ANKRD20A9P	1.32193	-1.11548	0.425119	-0.654137	0.750078	Yes	Yes
ANKRD22	0.540476	0.235916	0.849455	0.464608	0.89441	Yes	No
ANKRD23	0.00734197	-0.841838	-0.922422	0.0395519	0.0729483	Yes	No
ANKRD26	0.20008	-0.0464953	-0.165602	-0.0744067	0.401769	Yes	No
ANKRD26P3	-0.125531	-1.28951	-0.922435	-1.21647	0.213779	Yes	No
ANKRD27	0.160118	-0.11063	-0.728163	0.282848	0.425898	Yes	No
ANKRD28	-0.0206352	0.091762	-1.98073	0.0280947	0.00541012	No	No
ANKRD29	0.898079	0.989036	2.18891	-0.0882161	0.761788	Yes	No
ANKRD33B	-0.0869312	-0.425805	-1.74282	-0.995279	0.810022	Yes	No
ANKRD34A	0.180121	-0.295456	-2.10886	-0.494315	0.299552	Yes	No
ANKRD35	-0.0461635	-0.442866	-0.263248	0.251208	0.918296	Yes	No
ANKRD36	-0.00155379	-0.376675	-0.373742	-0.0904392	0.161954	Yes	No
ANKRD36B	0.00527012	-0.468978	-0.357042	-0.0896896	0.567387	Yes	No
ANKRD36BP2	-0.387272	-0.828614	-0.461693	-0.666826	0.692486	Yes	Yes
ANKRD36C	-0.265101	-0.61013	-1.20852	-0.138534	0.503706	Yes	No
ANKRD37	-0.102541	-0.292497	-2.52748	-0.210465	0.00955849	No	No
ANKRD39	-0.0272017	-0.364489	-0.397927	-0.241136	0.417567	Yes	No
ANKRD40	0.0451806	-0.0841982	-1.76334	-0.283651	0.0600139	Yes	Yes
ANKRD42	0.186389	-0.142706	-1.92667	-0.153237	0.0556841	Yes	No
ANKRD44	0.598497	0.226703	-2.12259	0.286917	0.0349705	No	Yes
ANKRD44-IT1	0.37621	0.197177	0.420888	-0.0291521	0.513655	Yes	Yes
ANKRD46	0.230388	-0.199298	-0.349057	-0.446875	0.41603	Yes	No
ANKRD49	0.0784971	-0.130671	-0.648429	0.0181903	0.193235	Yes	No
ANKRD50	0.0630677	-0.446014	-0.29625	-0.237982	0.676978	Yes	No
ANKRD52	0.412537	0.221862	1.66916	0.276312	0.0245912	No	No
ANKRD54	0.447801	0.168352	-0.255067	0.28758	0.604384	Yes	No
ANKRD65	0.989602	0.247735	4.22331	-0.132989	0.151781	Yes	No
ANKRD9	0.531163	0.176334	-2.24659	0.436868	0.022627	No	No
ANKS1A	0.296043	0.23444	-1.77652	0.109058	0.0113652	No	Yes
ANKS3	0.228217	-0.074353	2.63494	0.240211	0.0242028	No	No
ANKS6	-0.098788	-0.5037	-0.922435	-0.338743	0.880041	Yes	No
ANKZF1	0.11876	-0.162527	0.127503	0.0572649	0.0972957	Yes	No
ANLN	0.568726	0.41419	-0.539962	0.611954	0.0445952	No	No
ANO1	0.477755	0.362674	-0.0648592	0.416806	0.102658	Yes	Yes
ANO10	0.224165	0.111271	2.75176	0.0775339	0.00506591	No	No
ANO3	-0.49304	-0.771013	0.425058	-0.601665	0.141685	Yes	Yes
ANO6	0.000936464	0.0231833	-0.439497	-0.222332	0.390086	Yes	Yes
ANO8	0.157077	-0.150142	0.420612	1.01083	0.855825	Yes	Yes
ANO9	-0.0262674	-0.409892	1.81526	0.345972	0.390682	Yes	No
ANP32A	0.290024	-0.0755376	-0.79578	-0.177142	0.739179	Yes	No
ANP32B	0.691167	0.0433146	-0.331271	0.299679	0.999497	Yes	No
ANP32E	0.501552	0.0618067	-0.439532	0.25007	0.814541	Yes	Yes
ANPEP	0.287008	0.411871	-1.51065	0.602568	0.0402034	No	No
ANTXR1	-0.151002	-0.219156	-1.48868	-0.248489	0.00874431	No	No
ANTXR2	0.0727032	0.136828	0.399723	-0.306345	0.814194	Yes	No
ANTXRLP1	1.36613	-0.306103	0.425119	0.236728	0.763692	Yes	No
ANXA1	1.26374	0.633089	0.0848049	0.254779	0.596052	Yes	No
ANXA11	0.125517	-0.28118	0.367989	-0.107149	0.924017	Yes	Yes
ANXA2	0.429611	0.139162	0.0677834	0.227057	0.663932	Yes	No
ANXA2P2	0.339206	0.22223	-0.922435	0.205998	0.0190474	No	No
ANXA2R	0.461952	0.0861566	-2.68166	-0.28334	0.139686	Yes	No
ANXA3	0.635434	0.735303	-0.143867	-0.21561	0.124112	Yes	No
ANXA4	0.187812	0.0849593	0.454417	0.0375491	0.359086	Yes	No
ANXA5	0.319035	0.270093	-0.0511324	-0.054428	0.0841776	Yes	No
ANXA6	0.205476	0.221477	-3.13275	-0.00693216	0.00647041	No	No
ANXA7	0.685533	0.286829	0.403388	0.27703	0.163069	Yes	No
ANXA8	0.622203	0.134437	-0.0950334	0.529878	0.524801	Yes	No
ANXA8L1	0.542293	0.133675	-0.266528	0.642786	0.562081	Yes	No
AOC3	-0.276268	-0.363737	0.425119	-0.932635	0.814992	Yes	Yes
AP1AR	0.351763	0.200458	1.78178	0.195682	0.0115692	No	Yes
AP1B1	0.593519	0.335619	0.857282	0.382795	0.488725	Yes	Yes
AP1G1	0.367057	0.198997	1.16133	0.094373	0.155642	Yes	No
AP1G2	0.276579	0.0501155	0.08654	0.377545	0.461108	Yes	No
AP1M1	0.516111	0.234686	-1.51454	0.274675	0.0364914	No	No
AP1M2	0.505077	0.158448	0.594872	0.639813	0.189979	Yes	No
AP1S1	0.661475	0.100822	-0.232824	1.02976	0.825886	Yes	No
AP1S2	0.0776496	0.122174	0.405216	-0.261391	0.827327	Yes	No
AP1S3	0.924051	1.03765	1.66921	-0.0118634	0.752407	Yes	Yes
AP2A1	0.210686	0.188949	0.258178	0.382237	0.352786	Yes	No
AP2A2	0.181683	-0.098137	-0.536192	0.212649	0.307616	Yes	No
AP2B1	0.466803	0.110177	-1.21871	-0.0660307	0.359234	Yes	No
AP2M1	0.582178	0.24992	-0.0204542	0.369916	0.976418	Yes	Yes
AP2S1	0.997922	0.602691	0.338046	1.01718	0.320813	Yes	No
AP3B1	0.356757	0.229346	0.131229	0.195794	0.751612	Yes	No
AP3D1	0.298486	0.298399	0.224695	0.425538	0.496642	Yes	No
AP3M1	0.423756	-0.00925645	0.354974	-0.0218144	0.118647	Yes	No
AP3M2	0.36715	-0.0659782	-0.894361	0.317734	0.221604	Yes	No
AP3S1	0.385549	-0.0171906	0.101668	-0.381939	0.945078	Yes	No
AP3S2	0.250876	-0.00156997	1.77261	0.106766	0.0323177	No	Yes
AP4B1	0.367396	-0.0212452	-3.44593	0.0614709	0.0171714	No	Yes
AP4E1	0.301995	0.114742	0.759901	0.138948	0.154484	Yes	No
AP4M1	0.247016	0.0172304	0.574071	0.540836	0.411713	Yes	No
AP4S1	0.187459	-0.189486	-0.463307	0.031486	0.887635	Yes	Yes
AP5B1	0.216792	0.0728151	-2.0305	0.480975	0.0515292	Yes	No
AP5M1	0.333598	0.229462	0.0195997	-0.12756	0.785284	Yes	No
AP5S1	0.530197	0.316623	-0.45255	1.37957	0.927306	Yes	No
AP5Z1	0.0324154	-0.269901	-0.793024	0.389126	0.960627	Yes	No
APAF1	0.187745	-0.029205	-1.2127	-0.0983067	0.103939	Yes	Yes
APBA3	0.449622	0.305632	-0.312101	1.04862	0.916959	Yes	No
APBB1	-0.199982	-0.242593	-0.922456	-0.14648	0.0246017	No	Yes
APBB1IP	0.272459	0.31311	-0.805744	-0.112396	0.261363	Yes	Yes
APBB2	-0.00612488	-0.213269	-0.95992	-0.377116	0.569532	Yes	Yes
APBB3	0.397365	0.0446206	-0.0218409	0.357949	0.207501	Yes	No
APC	0.217077	-0.0297978	-0.107365	-0.0420194	0.169778	Yes	No
APCDD1	0.323537	-0.0547964	0.75112	0.0213592	0.480024	Yes	Yes
APEH	0.671557	0.46645	0.314211	0.588404	0.874207	Yes	Yes
APEX1	0.549845	0.0854736	-0.319901	0.268744	0.954594	Yes	Yes
APEX2	0.936822	0.387023	3.53948	0.312677	0.0545769	Yes	Yes
APH1A	0.435563	0.0472997	-0.398972	0.0159731	0.77931	Yes	No
APH1B	-0.128892	-0.307627	-0.887636	-0.549216	0.874477	Yes	Yes
API5	0.386565	0.179705	-0.0880418	0.111598	0.962048	Yes	Yes
APIP	0.285542	-0.0171629	-0.540957	0.0595326	0.536617	Yes	No
APITD1-CORT	0.874469	0.374396	0.425119	0.455458	0.0506362	Yes	No
APLF	0.0338759	-0.392658	-3.44379	-0.335593	0.0269244	No	No
APLNR	1.24954	0.2228	0.419997	-0.124638	0.622025	Yes	No
APLP2	0.433739	0.344858	0.260113	0.0401112	0.710086	Yes	No
APMAP	0.0478099	-0.0814183	0.0123327	-0.330223	0.295882	Yes	No
APOBEC3A	4.44294	3.56316	1.66914	0.647187	0.713166	Yes	Yes
APOBEC3B	1.4112	1.52011	0.425119	1.49211	0.0132676	No	Yes
APOBEC3C	1.01836	0.481547	-0.0928678	0.393159	0.867325	Yes	No
APOBEC3F	0.313592	0.491853	0.720009	0.225289	0.74457	Yes	No
APOBEC3G	0.992695	0.81073	1.77265	-0.163677	0.869746	Yes	No
APOBEC3H	0.192645	0.459432	-2.10886	0.529097	0.0217219	No	No
APOBR	1.27782	0.512743	1.77261	1.52445	0.555086	Yes	No
APOC1	-0.864563	-1.0133	-2.93379	-0.784422	0.0159269	No	Yes
APOD	-0.893336	-0.823933	-1.80749	-1.02016	0.0749935	Yes	No
APOE	-0.553892	-0.7282	-1.49766	-0.104774	0.792981	Yes	No
APOL1	1.55964	1.4079	0.722552	0.892931	0.453292	Yes	No
APOL2	0.932026	0.658354	2.78024	0.816346	0.0273745	No	No
APOL3	0.0784078	0.760246	1.05938	0.180809	0.438212	Yes	Yes
APOL4	1.52452	0.698494	1.66917	0.177947	0.469862	Yes	No
APOL6	1.16133	1.2375	0.527336	0.930011	0.468332	Yes	Yes
APOLD1	0.399179	0.0615618	-0.831209	0.0500442	0.276609	Yes	No
APOO	0.726077	0.303767	-0.0663352	-0.203587	0.666036	Yes	Yes
APOOL	0.0800245	-0.0940986	1.84613	-0.0542987	0.0107827	No	No
APOPT1	-0.048214	-0.0506114	0.403755	0.0914887	0.147219	Yes	No
APP	0.275396	-0.12899	0.0653914	-0.00631007	0.866948	Yes	No
APPBP2	0.0892466	-0.134212	1.27686	-0.280587	0.127625	Yes	No
APPL1	0.142807	-0.0247918	-0.154114	-0.0237728	0.647218	Yes	No
APPL2	0.140693	-0.020965	0.14346	0.107679	0.0696102	Yes	No
APRT	0.531354	0.128666	-0.0623966	0.14962	0.496688	Yes	No
APTX	0.322764	0.0788249	-0.236265	0.172398	0.744747	Yes	No
AQP1	0.139411	-0.438083	0.558187	-0.280035	0.695894	Yes	No
AQP3	1.87264	1.42049	1.07189	0.882319	0.777753	Yes	No
AQP5	0.256267	0.156716	0.425099	-0.427617	0.347535	Yes	No
AQP7	-0.323335	-0.936503	0.419417	-1.57121	0.981028	Yes	No
AQR	0.34357	0.187476	0.439756	0.0950009	0.811178	Yes	No
AR	-0.361181	-0.511688	-1.57715	-0.650026	0.142331	Yes	Yes
ARAF	0.308795	0.0928652	-1.01945	0.433956	0.119951	Yes	No
ARAP1	0.20977	0.012917	-0.375798	0.326033	0.615094	Yes	No
ARAP2	0.599791	0.345799	0.746822	0.508225	0.997524	Yes	No
ARAP3	0.280587	0.278221	-0.922435	0.106869	0.0246935	No	Yes
ARCN1	0.444434	0.148627	0.0451389	-0.0930261	0.766533	Yes	Yes
AREG	1.31443	2.39399	0.648697	0.765121	0.314961	Yes	No
AREL1	0.411753	0.157792	-0.616074	0.111444	0.30226	Yes	No
ARF1	0.727984	0.234551	0.165892	0.409098	0.500645	Yes	Yes
ARF3	0.536905	0.281827	0.478288	-0.101847	0.38729	Yes	Yes
ARF4	0.592661	0.461151	0.706833	0.0178858	0.424589	Yes	Yes
ARF5	0.564072	0.139368	-0.0328564	0.35914	0.933209	Yes	Yes
ARF6	0.54147	0.13753	0.830658	0.123297	0.310163	Yes	Yes
ARFGAP1	0.29439	0.148919	0.292177	0.624868	0.333468	Yes	No
ARFGAP2	0.309066	-0.0885177	-0.028045	0.00557493	0.152499	Yes	No
ARFGAP3	0.183181	0.0542804	-0.0739958	-0.169556	0.923783	Yes	No
ARFGEF1	0.241624	0.0413197	0.511071	0.127069	0.610271	Yes	Yes
ARFGEF2	0.295954	0.194504	1.02061	0.1269	0.0672488	Yes	No
ARFIP1	0.198793	-0.0576283	0.562544	-0.0435082	0.270781	Yes	Yes
ARFIP2	0.518467	0.207202	0.466929	0.32658	0.697784	Yes	No
ARFRP1	0.580868	0.401693	-0.283105	0.821359	0.545319	Yes	No
ARG2	0.297479	-0.155721	1.77263	-0.12465	0.0831838	Yes	No
ARGLU1	0.127041	-0.12779	0.399796	0.0331225	0.872234	Yes	No
ARHGAP1	0.624117	0.242979	0.801325	0.434063	0.965198	Yes	Yes
ARHGAP10	-0.319401	-0.165631	-0.65121	-0.0813893	0.528644	Yes	Yes
ARHGAP11A	Inf	0.300443	-0.642954	0.848725	0.25089	Yes	No
ARHGAP12	-0.0906428	-0.21703	0.0855952	-0.424125	0.994534	Yes	No
ARHGAP15	0.847772	0.579249	-0.922422	0.161211	0.475654	Yes	No
ARHGAP17	0.146431	0.0496433	3.43027	-0.0594943	0.00602643	No	No
ARHGAP18	0.315424	0.167975	-1.14214	0.12459	0.0307191	No	Yes
ARHGAP19	0.321784	-0.0454528	0.420612	-0.172506	0.441744	Yes	No
ARHGAP21	0.352905	0.278503	0.772637	0.0117269	0.787039	Yes	No
ARHGAP22	0.584963	0.150368	-2.10886	-0.0581944	0.159313	Yes	No
ARHGAP23	0.344296	-0.165496	-0.305891	0.166638	0.682803	Yes	No
ARHGAP24	-0.494243	-0.476855	-0.766548	-0.393533	0.241298	Yes	Yes
ARHGAP25	0.907773	0.480074	3.08951	0.377738	0.0607486	Yes	No
ARHGAP26	0.00805227	-0.399336	1.77263	-0.0565485	0.0833646	Yes	No
ARHGAP27	-0.12843	-0.0350462	0.064749	0.386353	0.490664	Yes	No
ARHGAP28	0.180208	0.179242	-2.10886	-0.146073	0.0237839	No	No
ARHGAP29	0.131194	-0.232668	0.863402	-0.217804	0.175801	Yes	No
ARHGAP30	0.36662	0.24163	-1.10012	0.497499	0.0460742	No	No
ARHGAP31	0.316366	0.128844	-1.57812	0.0402552	0.0390246	No	Yes
ARHGAP32	0.411062	0.106393	-0.829445	0.183697	0.178759	Yes	Yes
ARHGAP33	-0.0671142	-0.263765	-2.03111	0.642265	0.446131	Yes	Yes
ARHGAP35	0.131918	0.00819823	-0.0444719	-0.0440665	0.130808	Yes	Yes
ARHGAP39	0.12688	0.0623635	0.425058	-0.100642	0.751426	Yes	No
ARHGAP4	0.756216	0.315121	-2.10886	1.28561	0.249826	Yes	No
ARHGAP42	0.0104889	-0.139665	1.12375	-0.295996	0.106603	Yes	Yes
ARHGAP5	0.0793298	0.037822	0.5987	-0.198366	0.476097	Yes	No
ARHGAP5-AS1	0.303392	-0.174702	1.77263	-0.0609731	0.117547	Yes	No
ARHGAP6	-0.519713	-0.647629	-2.08811	-0.635602	0.0112686	No	No
ARHGDIA	0.840017	0.440911	-0.207634	0.572773	0.576941	Yes	Yes
ARHGDIB	1.1891	0.697879	-0.050066	0.416273	0.99897	Yes	No
ARHGEF1	0.486607	0.372914	0.679532	0.770602	0.738429	Yes	No
ARHGEF10	-0.485427	-0.409234	-0.931875	-0.384704	0.054607	Yes	No
ARHGEF10L	-0.160744	-0.304409	2.88484	-0.122358	0.00608516	No	Yes
ARHGEF11	0.138825	-0.0587338	-0.717315	0.0964128	0.0966281	Yes	Yes
ARHGEF12	0.133145	-0.0474985	-0.276793	0.00650946	0.773528	Yes	No
ARHGEF15	0.220558	0.0151465	-1.51065	-0.101417	0.0748962	Yes	Yes
ARHGEF16	0.762745	0.607106	0.0645771	0.012887	0.229038	Yes	No
ARHGEF17	-0.196412	0.00550798	0.425119	0.00280562	0.386079	Yes	No
ARHGEF18	0.294649	0.00617197	0.38672	0.0726859	0.516838	Yes	No
ARHGEF19	-0.0573696	-0.600107	-1.52688	0.205887	0.614087	Yes	No
ARHGEF2	0.328854	0.172775	0.420888	-0.0232615	0.818821	Yes	No
ARHGEF25	-0.406169	-0.423211	-0.922401	-0.0807155	0.616149	Yes	No
ARHGEF26	0.584963	-0.794359	-0.697391	-0.463207	0.118107	Yes	No
ARHGEF28	-0.0097368	-0.433386	-0.272162	-0.485695	0.494812	Yes	No
ARHGEF3	0.518121	0.265893	1.58355	0.165775	0.12865	Yes	No
ARHGEF35	0.550424	-0.151224	0.425119	0.333923	0.318364	Yes	No
ARHGEF37	0.196356	-0.217127	-1.02177	0.19208	0.17115	Yes	Yes
ARHGEF38	-0.113458	-0.222939	0.425045	-0.339122	0.267373	Yes	Yes
ARHGEF39	0.308612	0.203371	-4.83992	-0.0280557	0.00659872	No	No
ARHGEF4	0.572774	0.0432034	-1.13032	0.532696	0.1644	Yes	No
ARHGEF40	-0.152508	-0.223509	-0.922387	-0.0846548	0.0498373	No	No
ARHGEF5	0.0599821	-0.354867	0.363349	0.316229	0.364682	Yes	No
ARHGEF6	0.263417	-0.235224	-0.805744	-0.398691	0.952917	Yes	Yes
ARHGEF7	0.0522606	-0.180932	1.2322	-0.0680236	0.0491088	No	No
ARHGEF9	0.143948	-0.14332	0.317955	-0.193197	0.462455	Yes	Yes
ARID1A	0.384747	0.0373537	-0.167427	0.303409	0.635579	Yes	Yes
ARID1B	0.0998064	-0.1839	-0.255144	-0.092705	0.703072	Yes	No
ARID2	0.199283	-0.0737194	2.55024	-0.0905405	0.0144374	No	Yes
ARID3A	0.156793	0.256137	-2.10884	-0.168862	0.0508295	Yes	No
ARID4A	-0.0334861	-0.319563	0.697885	-0.0819759	0.271062	Yes	No
ARID4B	0.130992	-0.139382	-0.362025	0.0212953	0.847411	Yes	Yes
ARID5A	0.508464	0.448138	2.14092	0.687433	0.0283776	No	No
ARID5B	0.552235	0.243528	-0.393932	0.0980208	0.871865	Yes	No
ARIH1	0.0434805	-0.23871	3.17323	-0.19719	0.00902468	No	No
ARIH2	0.320566	0.213725	-0.352198	0.0647891	0.470151	Yes	No
ARIH2OS	-0.0608033	0.0437817	-3.73371	-0.0588797	0.0028534	No	No
ARL1	0.216015	-0.050715	0.468508	-0.259086	0.933329	Yes	No
ARL10	-0.0692904	-0.123338	-0.766507	0.0146882	0.0637369	Yes	Yes
ARL13B	0.242012	0.00850648	0.61263	-0.14879	0.79078	Yes	Yes
ARL14EP	0.0542178	-0.27292	2.84465	-0.175116	0.0150713	No	Yes
ARL15	0.0778667	-0.0157355	-0.922435	-0.451426	0.511968	Yes	Yes
ARL16	0.314429	-0.0137711	0.315125	0.256873	0.0391079	No	No
ARL2	0.2912	0.121685	0.523285	0.228177	0.704124	Yes	Yes
ARL2BP	0.565597	0.0903262	-0.071033	-0.321397	0.820443	Yes	No
ARL3	0.0510809	-0.257335	-0.163041	-0.206118	0.302023	Yes	No
ARL4A	0.150992	-0.195243	-0.144334	-0.110984	0.161986	Yes	No
ARL4C	0.816485	0.256285	-0.690309	0.285716	0.527453	Yes	No
ARL4D	0.668999	0.296358	0.657254	0.333526	0.0816367	Yes	No
ARL5A	0.191371	0.0310249	0.316824	-0.058544	0.834484	Yes	No
ARL5B	0.71461	0.716991	-2.26887	0.23966	0.0307016	No	Yes
ARL6	0.157398	-0.247032	1.66916	-0.109985	0.0865232	Yes	No
ARL6IP1	0.318021	0.162835	-1.19014	0.00283768	0.0957614	Yes	No
ARL6IP4	-0.132836	-0.597563	-0.0686717	0.422162	0.838384	Yes	Yes
ARL6IP5	0.306583	-0.132234	-0.576482	-0.255877	0.9121	Yes	No
ARL6IP6	0.219583	-0.206715	1.05783	-0.191357	0.179402	Yes	No
ARL8A	0.16966	-0.215742	-0.392074	0.105429	0.47691	Yes	Yes
ARL8B	0.317278	0.230979	0.702995	0.0231073	0.750675	Yes	No
ARL9	-0.0598094	-0.30603	0.419977	-0.0637769	0.42621	Yes	Yes
ARMC1	0.327581	0.182795	-0.497896	-0.161187	0.737921	Yes	No
ARMC10	0.190614	-0.0177435	0.265074	-0.154051	0.669506	Yes	No
ARMC2	-0.02284	-0.394806	-0.461693	-0.537839	0.22732	Yes	No
ARMC5	0.829426	0.35448	2.80417	0.935746	0.165055	Yes	No
ARMC6	0.754112	0.4587	-0.268549	1.10652	0.810675	Yes	No
ARMC7	0.176843	0.0223496	0.532825	0.25801	0.825559	Yes	No
ARMC8	0.192406	0.0509243	0.21832	-0.152681	0.403917	Yes	No
ARMCX1	-0.00726467	-0.328775	-1.20322	-0.507354	0.695509	Yes	No
ARMCX2	0.406333	-0.272363	-0.922422	-0.27783	0.692584	Yes	Yes
ARMCX3	0.137193	-0.250394	-0.735972	-0.358039	0.940667	Yes	Yes
ARMCX4	-0.299902	-0.296037	-2.49637	-0.302297	0.00135109	No	Yes
ARMCX5	0.132177	-0.094065	-1.26475	0.00140419	0.0492881	No	Yes
ARMCX6	0.369849	-0.4183	-0.922435	-0.169918	0.991296	Yes	No
ARNT	0.140376	-0.207062	-0.0706492	-0.149322	0.509664	Yes	Yes
ARNT2	-0.0538593	0.0220194	-0.922435	-0.0622434	0.013405	No	No
ARNTL	-0.0777276	-0.348143	2.87896	-0.106241	0.0118334	No	No
ARNTL2	1.37995	1.18489	1.20825	1.05555	0.808142	Yes	No
ARPC1A	0.682161	0.346652	0.555254	0.530156	0.779833	Yes	No
ARPC1B	1.1045	0.90498	1.40796	0.533097	0.989549	Yes	No
ARPC2	0.57454	0.326322	0.161065	0.259195	0.619245	Yes	No
ARPC3	0.652077	0.384399	0.295521	0.232032	0.419469	Yes	No
ARPC4	0.692204	0.449679	0.784637	0.355024	0.568135	Yes	No
ARPC5	0.502373	0.228607	0.233727	0.317586	0.174483	Yes	No
ARPC5L	0.881588	0.507569	0.456875	0.570971	0.190943	Yes	No
ARPP19	0.457848	0.25558	0.183962	-0.117417	0.859537	Yes	No
ARRB1	0.327126	0.135324	-2.26877	0.267306	0.00797076	No	No
ARRB2	0.423861	0.438132	-2.42468	0.482091	0.00224538	No	No
ARRDC1	0.460673	0.21888	0.889951	0.49798	0.677066	Yes	No
ARRDC2	-0.100122	0.047968	1.74016	0.509786	0.260263	Yes	No
ARRDC3	0.465083	0.101174	-0.952695	-0.050292	0.523008	Yes	Yes
ARRDC4	0.517435	-0.0645403	0.0981797	0.0171762	0.226026	Yes	No
ARSA	0.348925	0.160386	1.1146	0.935113	0.45588	Yes	No
ARSB	0.50862	0.444667	0.425119	0.0715398	0.0857258	Yes	No
ARSD	0.280108	0.0537207	-0.236664	-0.145533	0.744872	Yes	No
ARSG	-0.141115	-0.429837	-0.922401	0.110821	0.867695	Yes	No
ARSI	0.343346	0.346597	0.425119	0.0481406	0.129947	Yes	No
ARSJ	0.0758399	0.161863	-0.922401	-0.16729	0.214386	Yes	Yes
ARSK	0.0760622	-0.180107	-0.924088	-0.26196	0.441583	Yes	No
ARV1	0.455131	0.0922164	-0.559	0.00691732	0.763542	Yes	No
ARVCF	-0.123531	-0.209706	2.7022	0.768872	0.200171	Yes	No
ASAH1	-0.132665	-0.460438	0.842045	-0.235365	0.187355	Yes	No
ASAP1	0.50747	0.333121	1.03724	0.259433	0.25697	Yes	No
ASAP2	-0.34619	-0.592473	0.117056	-0.23247	0.923311	Yes	No
ASAP3	0.047311	-0.260056	2.59661	-0.089013	0.0178363	No	No
ASB1	0.0292829	-0.311797	-1.04913	0.196289	0.484086	Yes	No
ASB13	0.254788	0.03676	1.77263	-0.0656908	0.0505643	Yes	Yes
ASB16-AS1	0.277164	-0.214594	1.77259	0.532688	0.557581	Yes	Yes
ASB2	-1	0.295007	0.425119	-0.665463	0.308128	Yes	No
ASB6	0.350879	0.000795619	0.638844	0.209006	0.968772	Yes	No
ASB7	0.30849	0.147797	-2.95115	0.0800586	0.0081949	No	Yes
ASB8	0.147937	-0.0642057	-0.00107783	-0.0887448	0.361215	Yes	No
ASB9	-0.0246621	-0.709634	-0.922435	-0.461093	0.847406	Yes	No
ASCC1	0.117469	0.0943967	0.206615	0.0503774	0.734088	Yes	No
ASCC2	0.468608	0.20163	0.695892	0.208773	0.308109	Yes	Yes
ASCC3	0.595811	0.435082	0.466629	0.218092	0.721826	Yes	No
ASCL2	0.455109	-0.227704	3.12285	0.124432	0.0905436	Yes	Yes
ASF1A	0.265686	-0.172537	0.294658	-0.235292	0.115573	Yes	Yes
ASF1B	1.12014	0.810833	-0.350675	1.1735	0.0959867	Yes	No
ASGR1	0.105061	-0.724429	-2.44987	0.265234	0.278664	Yes	Yes
ASH1L	0.0639856	-0.166455	0.208553	-0.0977879	0.747143	Yes	No
ASH1L-AS1	0.300554	-0.164387	-2.45015	-0.105143	0.0625767	Yes	No
ASH2L	0.0188076	-0.0625948	0.726993	0.0332334	0.0261192	No	No
ASL	0.44182	0.282606	0.288399	0.616091	0.302345	Yes	No
ASNA1	0.893203	0.33325	0.0718858	1.00406	0.441365	Yes	No
ASNS	0.417881	0.320098	2.48059	0.290793	0.00545351	No	No
ASNSD1	0.280044	0.151165	-0.384984	-0.0274456	0.698414	Yes	Yes
ASPA	-0.030102	-0.688892	-1.51065	-0.432666	0.768476	Yes	No
ASPG	0.396311	0.255345	0.663318	0.911727	0.822096	Yes	Yes
ASPH	0.288267	0.0420564	-0.00909399	-0.336914	0.827343	Yes	No
ASPHD1	0.449526	0.150025	0.425131	0.0718663	0.220884	Yes	Yes
ASPHD2	0.00953388	0.232817	0.420612	0.48082	0.605622	Yes	No
ASPM	0.819195	0.636342	-1.25313	0.713327	0.0119537	No	No
ASPN	0.646842	0.587166	1.13952	-0.0790869	0.748772	Yes	Yes
ASPRV1	0.507829	0.133591	3.09507	0.740892	0.0982645	Yes	Yes
ASPSCR1	0.158	-0.0911644	-0.471199	0.619501	0.99059	Yes	Yes
ASS1	0.0306648	-0.117405	0.628816	0.325475	0.796714	Yes	Yes
ASTE1	0.323255	-0.157712	3.82217	0.0373903	0.0215914	No	No
ASXL1	0.185916	0.0343248	0.691433	0.112976	0.130358	Yes	No
ASXL2	0.461708	0.120423	0.247823	0.129394	0.237404	Yes	No
ASXL3	-0.590936	-0.162939	-0.922435	-1.23756	0.963525	Yes	No
ATAD1	0.243313	0.0340302	-0.193802	-0.0742473	0.904989	Yes	Yes
ATAD2	0.408135	0.299577	-0.181389	0.442298	0.0973085	Yes	No
ATAD2B	0.200406	-0.054369	1.94611	0.0587436	0.0248812	No	No
ATAD3A	0.890008	0.707299	0.502545	0.933839	0.533196	Yes	No
ATAD3B	0.409556	0.26446	2.62823	0.643364	0.0425354	No	No
ATAD3C	0.457207	0.344335	0.425119	-0.342169	0.0289352	No	No
ATAD5	0.24513	0.227192	-0.237892	0.0756753	0.227946	Yes	No
ATE1	0.283023	0.219926	0.878947	0.0209617	0.337282	Yes	No
ATF1	0.141943	0.0196845	-0.134959	-0.169514	0.545992	Yes	No
ATF2	0.244512	-0.0536287	-0.0717257	-0.365849	0.7626	Yes	No
ATF3	0.401118	0.730947	-0.698208	0.436585	0.154446	Yes	No
ATF4	0.683904	0.532204	0.248146	0.530906	0.456739	Yes	No
ATF5	0.701644	0.726269	-0.308863	0.422059	0.145883	Yes	No
ATF6	0.151611	-0.0586635	0.303966	-0.0431243	0.370248	Yes	No
ATF6B	0.15078	0.0352758	0.930973	0.399753	0.472272	Yes	No
ATF7	0.0166618	-0.192147	-0.117188	-0.197248	0.234611	Yes	No
ATF7IP	0.177501	-0.171736	0.694638	-0.116326	0.338366	Yes	No
ATF7IP2	0.0401804	-0.149743	3.21358	0.0464502	0.00649869	No	No
ATG10	0.134779	-0.142121	-0.93632	-0.272042	0.575158	Yes	No
ATG12	0.0820404	-0.123251	-0.394671	-0.215169	0.987374	Yes	No
ATG13	0.292164	0.136972	-0.685456	0.0598695	0.156446	Yes	No
ATG14	0.0256036	-0.105928	-0.397519	-0.0697051	0.350575	Yes	No
ATG16L1	0.433917	0.0757833	2.18697	0.261108	0.0540288	Yes	No
ATG16L2	0.240108	-0.333102	-0.794935	0.167823	0.447944	Yes	Yes
ATG2A	0.269948	0.159411	2.8233	0.623051	0.0469998	No	Yes
ATG2B	0.135142	0.0256333	-0.810649	-0.109415	0.171522	Yes	No
ATG3	0.63478	0.231231	0.285039	0.027859	0.719403	Yes	Yes
ATG4A	0.597859	0.264647	-0.16415	0.201672	0.873843	Yes	Yes
ATG4B	0.360726	0.0951966	-0.625854	0.317118	0.135289	Yes	Yes
ATG4C	0.237424	-0.0569024	-0.219424	-0.205686	0.22362	Yes	Yes
ATG4D	0.340432	0.209614	0.430126	0.215539	0.325363	Yes	No
ATG5	0.378784	0.150672	-1.02626	-0.040098	0.281522	Yes	Yes
ATG7	0.220111	0.121595	2.20268	0.224958	0.00518413	No	Yes
ATG9A	0.435616	0.227764	-1.07019	0.550943	0.0750459	Yes	Yes
ATIC	0.568488	0.310395	-0.278535	0.339062	0.338371	Yes	No
ATL1	-0.160508	-0.573511	-2.45979	-0.378697	0.0637278	Yes	No
ATL2	0.173975	-0.0796098	-0.0033366	-0.0327946	0.303166	Yes	No
ATL3	0.0701447	-0.00854316	0.265503	-0.136581	0.929285	Yes	No
ATM	0.142269	-0.15283	-0.232363	-0.216459	0.0760392	Yes	No
ATMIN	0.362135	0.161244	0.817355	0.000234218	0.668908	Yes	Yes
ATN1	0.30361	-0.041991	-0.230011	0.189982	0.795466	Yes	No
ATOX1	0.49184	0.277482	0.14905	0.0412123	0.861423	Yes	No
ATP10A	-0.108396	0.0491261	-0.922435	-0.0538756	0.0513558	Yes	No
ATP10B	0.573486	0.217123	1.66914	0.710831	0.444907	Yes	No
ATP10D	0.572977	0.147039	0.37376	0.137306	0.326477	Yes	No
ATP11A	0.401247	0.13336	-1.71614	0.157401	0.029407	No	No
ATP11B	0.623074	0.290918	2.17358	0.248614	0.0549768	Yes	No
ATP11C	0.236369	0.154216	2.093	-0.0887784	0.0425439	No	No
ATP13A1	0.543636	0.427932	1.75135	0.679071	0.0710468	Yes	No
ATP13A2	0.620314	0.339002	0.969671	0.319914	0.320723	Yes	No
ATP13A3	0.457908	0.564473	2.35436	0.297116	0.028191	No	No
ATP13A4	-0.104135	-0.521418	0.425058	0.0550105	0.975955	Yes	No
ATP1A1	0.968421	0.584532	0.406596	0.0940907	0.983498	Yes	No
ATP1B1	-0.0619144	0.277638	-1.41976	-0.605345	0.783135	Yes	No
ATP1B3	0.719693	0.326567	0.497323	0.0667649	0.994115	Yes	Yes
ATP2A1	-0.230934	-0.304606	0.425058	-0.441631	0.165915	Yes	No
ATP2A2	0.647261	0.382056	-0.215665	0.37754	0.352622	Yes	No
ATP2A3	-0.161718	-0.229844	0.425058	0.160025	0.532746	Yes	No
ATP2B1	0.564575	0.140961	0.153591	0.191681	0.0193936	No	No
ATP2B4	0.295661	0.00872366	0.330686	0.114324	0.479358	Yes	No
ATP2C1	0.344181	0.120148	0.811822	0.102557	0.199259	Yes	No
ATP2C2	0.0684328	-0.165287	-3.02004	0.288011	0.030351	No	No
ATP5A1	0.496812	0.218643	-0.235365	0.239007	0.557033	Yes	No
ATP5B	0.728345	0.365854	0.366694	0.0415915	0.677775	Yes	No
ATP5C1	0.604489	0.308998	0.165716	0.0318696	0.802805	Yes	No
ATP5D	0.776412	0.239205	0.0129084	0.487654	0.962848	Yes	No
ATP5E	0.568088	0.213764	-0.323116	0.146254	0.816754	Yes	No
ATP5F1	0.539825	0.316496	0.547523	0.215126	0.247271	Yes	No
ATP5G1	0.714333	0.220506	0.0337296	0.365367	0.858773	Yes	Yes
ATP5G2	0.555194	0.0915517	-0.26654	0.385164	0.819226	Yes	No
ATP5G3	1.10001	0.506789	0.248835	-0.187866	0.964425	Yes	No
ATP5H	0.618862	0.219025	0.46283	0.00614918	0.881542	Yes	No
ATP5I	0.712697	0.386823	-0.0348802	0.325581	0.871604	Yes	No
ATP5J	0.526546	0.336287	0.218144	-0.154413	0.792875	Yes	No
ATP5J2	0.830808	0.329484	0.533257	0.428533	0.589768	Yes	No
ATP5L	0.581147	0.181286	0.126805	-0.237197	0.842233	Yes	No
ATP5L2	0.0614005	-0.312468	-2.10886	-0.0402803	0.0471181	No	Yes
ATP5O	0.607177	0.145166	0.0445906	0.0975128	0.0628064	Yes	No
ATP5S	-0.0513863	-0.278996	0.986436	-0.291027	0.0467943	No	No
ATP5SL	0.476595	0.208398	0.338314	-0.00879946	0.942971	Yes	No
ATP6AP1	0.440291	0.123823	0.266818	0.260601	0.697043	Yes	Yes
ATP6AP1L	-0.0189831	-0.30764	1.58517	-0.125815	0.0430317	No	No
ATP6AP2	0.261021	0.0688429	-0.0660261	-0.0280846	0.455949	Yes	No
ATP6V0A1	0.213251	0.12511	1.08819	0.239748	0.0243107	No	No
ATP6V0A2	0.163608	-0.0115458	-1.05305	0.0121523	0.0403765	No	Yes
ATP6V0B	0.57145	0.412577	1.02334	0.219938	0.719783	Yes	No
ATP6V0C	0.661065	0.266515	0.155689	-0.0301377	0.725852	Yes	Yes
ATP6V0D1	1.24923	0.564162	0.557432	0.586291	0.00371581	No	No
ATP6V0E1	0.473856	0.245099	-0.10587	0.105527	0.998863	Yes	Yes
ATP6V0E2	0.287498	-0.22558	0.713535	0.383886	0.801835	Yes	No
ATP6V1A	0.454187	0.341828	0.241815	-0.00619266	0.776811	Yes	No
ATP6V1B1	-0.276903	-0.752907	0.425059	-0.52504	0.578071	Yes	No
ATP6V1B2	0.512984	0.476519	0.271318	0.291184	0.180905	Yes	Yes
ATP6V1C1	0.286084	0.162398	0.293659	0.0248484	0.33099	Yes	Yes
ATP6V1C2	0.252276	0.234174	0.425059	0.474541	0.238063	Yes	No
ATP6V1D	0.654712	0.367613	0.625425	0.297009	0.238623	Yes	No
ATP6V1E1	0.407609	0.134801	0.397083	0.204006	0.22741	Yes	No
ATP6V1F	0.576662	0.201731	0.0496022	0.170367	0.290156	Yes	No
ATP6V1G1	0.599408	0.299511	0.315474	0.158805	0.492657	Yes	No
ATP6V1G2	NA	-0.339486	0.425119	-0.389118	0.274288	Yes	No
ATP6V1H	0.386321	0.130872	0.372595	0.0401582	0.238073	Yes	No
ATP7A	-0.0815948	-0.284893	-1.51995	-0.101104	0.0252306	No	No
ATP7B	-0.0337707	-0.267445	0.420888	-0.24849	0.201469	Yes	No
ATP8A1	-0.13009	-0.442998	0.425038	-0.620249	0.658819	Yes	No
ATP8A2	0.576789	0.453718	1.77261	0.0633115	0.322154	Yes	No
ATP8B1	0.163958	-0.0719946	0.0828238	0.042785	0.933196	Yes	No
ATP8B2	0.0687504	-0.0714842	-0.922387	-0.125083	0.0902143	Yes	No
ATP8B4	0.666094	0.0794906	-0.149709	-0.141307	0.120936	Yes	No
ATP9A	0.337415	0.190794	0.425119	-0.154999	0.508207	Yes	No
ATP9B	NA	-0.213707	0.0713818	-0.216558	0.0376822	No	Yes
ATPAF1	0.203207	-0.0687672	-0.528728	-0.243667	0.999593	Yes	No
ATPAF2	0.185582	-0.108198	2.2862	0.146087	0.0269434	No	No
ATPIF1	0.655782	0.00932375	-0.384538	0.0242154	0.575935	Yes	Yes
ATR	0.375126	0.158164	-0.236237	0.0881841	0.841708	Yes	No
ATRAID	0.344451	-0.0315526	0.239045	-0.0364544	0.203609	Yes	No
ATRIP	0.430853	0.265997	-1.06094	0.33047	0.0193197	No	Yes
ATRN	0.171974	0.0323647	2.59738	-0.221551	0.0343949	No	No
ATRX	0.0950808	-0.118811	0.487956	-0.0197079	0.411751	Yes	No
ATXN1	0.526226	0.234189	-2.84177	0.0705698	0.0317004	No	No
ATXN10	0.36714	0.0740304	0.0414394	0.0109146	0.0596091	Yes	No
ATXN1L	0.167284	0.08249	-2.76387	-0.0247107	0.0068664	No	No
ATXN2	0.229337	-0.121036	-1.23727	-0.098746	0.171441	Yes	No
ATXN2L	0.386043	0.150747	0.297829	0.17306	0.486961	Yes	No
ATXN3	-0.0800473	-0.223794	-0.215374	-0.330729	0.734258	Yes	No
ATXN7	0.232891	-0.0675855	0.704747	0.0340231	0.443732	Yes	No
ATXN7L1	0.25972	-0.291323	0.071213	-0.104981	0.980643	Yes	No
ATXN7L2	0.291545	0.1019	-1.94905	0.308291	0.0104121	No	No
ATXN7L3	0.75811	0.401221	0.572218	0.465012	0.692796	Yes	No
ATXN7L3B	0.0932167	-0.259608	-0.757191	-0.15504	0.695719	Yes	No
AUH	0.0116673	-0.21121	0.651885	-0.319943	0.319668	Yes	No
AUNIP	1.25302	0.977359	0.472334	0.482364	0.263466	Yes	No
AUP1	0.498323	0.279187	0.766142	0.406907	0.772439	Yes	No
AURKA	1.2846	0.937678	-0.943659	0.714403	0.188564	Yes	No
AURKAIP1	0.984521	0.351065	0.471951	0.594265	0.524786	Yes	No
AURKAPS1	0.307182	0.0238467	-3.20672	0.00118249	0.0128505	No	No
AURKB	1.25953	0.7528	-0.00876886	1.09299	0.463238	Yes	No
AUTS2	-0.0714197	-0.356771	0.0362283	-0.0475832	0.248909	Yes	No
AVEN	0.628502	0.371472	0.122463	0.384647	0.753174	Yes	Yes
AVIL	0.296427	0.102982	-2.52457	0.493781	0.0266995	No	No
AVL9	0.222356	0.148186	3.82213	-0.0443847	0.00802145	No	Yes
AVPI1	0.372477	0.404771	-1.61491	0.118681	0.0256997	No	No
AVPR1A	0.145157	0.213605	-1.8548	-0.631321	0.285377	Yes	Yes
AVPR2	0.34196	-0.390182	0.425076	-0.77158	0.364789	Yes	No
AWAT2	-1.62849	-0.654277	-2.10886	-0.61686	0.265773	Yes	No
AXIN1	0.365643	0.0481135	-0.403921	0.725881	0.984153	Yes	No
AXIN2	-0.259035	-0.867508	-3.34331	-0.232838	0.0566932	Yes	No
AXL	-0.297565	-0.529236	1.79595	-0.381132	0.0155945	No	No
AZGP1	0.264658	-0.308289	0.425095	0.0659394	0.786551	Yes	No
AZI2	0.40965	0.159142	-0.284965	-0.0351542	0.996296	Yes	No
AZIN1	0.213265	-0.15391	0.0736708	-0.172769	0.352849	Yes	No
B2M	1.47393	0.34981	0.959676	-0.103653	0.914755	Yes	No
B3GALNT1	0.590427	0.233283	-3.20898	-0.555187	0.226277	Yes	No
B3GALNT2	0.448812	0.168993	-0.268632	0.106643	0.834828	Yes	No
B3GALT4	NA	-0.103865	1.54971	0.0400193	0.0121639	No	No
B3GALT6	0.320956	0.0490411	0.511592	0.172417	0.931768	Yes	No
B3GAT3	0.151367	-0.238841	0.336216	0.126338	0.524719	Yes	No
B3GNT2	0.349064	0.278357	0.481803	-0.0943331	0.477541	Yes	No
B3GNT4	0.368735	-0.130276	1.66916	0.262181	0.258449	Yes	No
B3GNT5	0.805721	0.645754	1.43816	0.327779	0.738989	Yes	No
B3GNT8	0.746155	0.0438638	0.21713	0.360516	0.758188	Yes	No
B3GNT9	0.63527	0.0395016	1.77263	0.232894	0.324093	Yes	No
B3GNTL1	-0.00826762	-0.540568	-2.10885	0.260008	0.315224	Yes	Yes
B4GALT1	0.625326	0.573636	1.12483	0.207752	0.762607	Yes	No
B4GALT2	0.56981	0.223111	0.425099	0.389276	0.902969	Yes	Yes
B4GALT3	0.353049	-0.148669	0.207941	0.241487	0.290162	Yes	No
B4GALT4	0.241448	-0.0153968	-0.355589	0.164769	0.510413	Yes	No
B4GALT5	0.33959	0.301571	-2.75641	0.14374	0.00606944	No	No
B4GALT6	0.390315	0.319918	-3.67858	-0.218871	0.0292413	No	No
B4GALT7	0.371304	0.057349	0.470972	0.165891	0.720538	Yes	No
B9D1	-0.310608	-0.269515	-0.470374	-0.039162	0.82286	Yes	No
B9D2	0.891022	0.501588	4.64796	0.812329	0.0144886	No	No
BABAM1	0.363495	0.120194	-0.104291	0.344478	0.369932	Yes	No
BACE1	0.276936	-0.0888576	-1.16383	-0.0953975	0.213801	Yes	No
BACE2	0.330418	0.191765	0.192756	0.0800868	0.662817	Yes	No
BACH1	0.125963	-0.188466	0.835293	0.140208	0.380273	Yes	No
BACH2	-0.348094	-0.288362	0.420888	-0.651277	0.444911	Yes	Yes
BAD	0.443298	0.0793824	0.157323	0.572503	0.512476	Yes	No
BAG1	0.257471	-0.0285418	0.109448	0.0831001	0.848651	Yes	No
BAG3	0.588542	0.423166	0.00942974	0.683803	0.455376	Yes	Yes
BAG4	0.22139	-0.0582715	0.066526	-0.256868	0.984856	Yes	No
BAG5	0.279862	0.0723081	-0.146454	-0.0508805	0.824584	Yes	No
BAG6	NA	0.0653934	-0.163019	0.35763	0.895055	Yes	No
BAHD1	0.250423	-0.0917407	0.0768887	0.133326	0.923215	Yes	No
BAIAP2	0.545643	0.063602	-0.0335721	0.107243	0.169334	Yes	No
BAIAP2-AS1	0.135883	-0.0211764	1.77261	-0.081654	0.0188641	No	No
BAIAP2L1	0.123319	-0.0746702	-0.0723289	0.0224376	0.295197	Yes	No
BAIAP2L2	0.186855	0.372659	-0.766507	-0.290853	0.707534	Yes	No
BAIAP3	0.0108474	-0.36553	0.425058	0.107789	0.92517	Yes	No
BAK1	1.06332	0.753748	3.00556	0.758593	0.0222402	No	No
BAMBI	0.129498	0.406676	-2.10886	-0.211891	0.148252	Yes	No
BANF1	0.611603	0.216838	-0.616985	0.152287	0.55613	Yes	No
BANK1	0.334118	-0.160346	1.77261	-0.170894	0.0980824	Yes	No
BANP	0.356333	-0.0990152	1.2362	0.163545	0.417502	Yes	No
BAP1	0.321984	0.057077	1.4378	0.408831	0.199738	Yes	No
BARD1	0.182481	-0.311275	0.12757	-0.0267857	0.463804	Yes	No
BARX2	0.116097	0.0530535	-3.19028	-0.237278	0.0146915	No	No
BASP1	0.784747	0.303404	0.500066	0.117183	0.945479	Yes	No
BATF	1.64653	0.855843	0.586741	1.19368	0.911087	Yes	Yes
BATF3	1.78404	1.38802	0.420612	0.632103	0.554001	Yes	No
BAX	0.63738	0.440362	0.967928	0.4067	0.340101	Yes	No
BAZ1A	0.53058	0.36717	0.195072	0.413139	0.884505	Yes	No
BAZ1B	0.317089	0.113187	-0.309277	0.28874	0.206846	Yes	Yes
BAZ2A	0.29267	0.0416194	0.314156	0.348095	0.068214	Yes	Yes
BAZ2B	0.122951	-0.187393	-0.237112	0.0373624	0.418757	Yes	No
BBC3	-0.191886	-0.407536	0.417645	0.0345145	0.903798	Yes	Yes
BBIP1	-0.25444	-0.430137	0.220964	-0.499174	0.295182	Yes	No
BBOX1	0.367422	0.217595	-0.292934	0.102565	0.612789	Yes	No
BBS1	0.100375	-0.183833	-3.51541	-0.116822	0.0101625	No	Yes
BBS10	-0.0120728	-0.368979	0.425119	-0.55725	0.781964	Yes	Yes
BBS12	0.208242	-0.119273	0.425058	-0.462563	0.889372	Yes	Yes
BBS2	-0.25882	-0.661767	2.57825	-0.270395	0.0286167	No	Yes
BBS4	0.171417	-0.126218	0.0156781	-0.150086	0.455696	Yes	No
BBS5	0.269321	-0.215286	-2.7783	-0.183099	0.0536725	Yes	No
BBS7	0.204451	-0.0397212	2.39678	-0.0556773	0.0135419	No	No
BBS9	-0.114986	-0.32924	3.25603	-0.337607	0.00561562	No	Yes
BBX	0.0926843	-0.194277	0.292563	-0.134499	0.590072	Yes	No
BCAM	0.138041	-0.113174	-0.419029	-0.111136	0.663206	Yes	No
BCAP29	-0.00619278	-0.291102	0.447281	-0.14903	0.531725	Yes	No
BCAP31	0.679956	0.246223	0.443491	0.656671	0.405081	Yes	No
BCAR1	0.508506	0.563156	0.875361	0.790445	0.433486	Yes	Yes
BCAR3	-0.482511	-1.2404	-4.20278	-0.610677	0.0659043	Yes	No
BCAS2	0.521647	0.11632	0.218437	0.239371	0.33537	Yes	Yes
BCAS3	0.048892	-0.280856	0.917122	-0.221473	0.146873	Yes	Yes
BCAT2	0.0342997	-0.318693	-0.236931	0.205912	0.611163	Yes	No
BCCIP	0.491291	0.224588	0.142045	0.216835	0.165818	Yes	Yes
BCDIN3D	0.224631	-0.252168	-0.164612	-0.0515015	0.600529	Yes	No
BCDIN3D-AS1	0.175087	-0.0724518	0.425119	0.100064	0.905957	Yes	Yes
BCHE	-0.254159	-0.486707	-0.00130444	-0.58173	0.711602	Yes	No
BCKDHA	0.0561431	-0.253215	0.160323	0.308807	0.773133	Yes	No
BCKDHB	-0.0949525	-0.289994	-1.84299	-0.652615	0.27683	Yes	No
BCKDK	0.510914	0.239695	0.311078	0.89969	0.437717	Yes	No
BCL10	0.664889	0.467731	0.809913	0.278764	0.920468	Yes	No
BCL11A	0.0265747	-0.250941	0.114873	-0.111858	0.880591	Yes	No
BCL11B	0.142535	-0.104865	0.425002	0.136875	0.695261	Yes	No
BCL2	-0.306029	-0.548547	1.75746	-0.42767	0.0165781	No	No
BCL2L1	0.294938	0.109433	3.50376	0.189381	0.00530048	No	Yes
BCL2L10	0.450393	-0.228659	5.02893	-0.27417	0.0227968	No	No
BCL2L11	0.238955	0.39606	3.82211	0.0626788	0.0118647	No	No
BCL2L12	1.81655	0.389412	-0.163173	0.923476	0.934715	Yes	No
BCL2L13	0.123551	-0.157261	-0.435381	-0.201386	0.851638	Yes	Yes
BCL2L2	0.426811	0.0131047	1.01397	0.350694	0.684537	Yes	No
BCL3	1.23241	0.987266	0.21029	1.32439	0.216233	Yes	No
BCL6	0.0119418	-0.233113	-0.176522	0.180417	0.629545	Yes	No
BCL7A	0.00498811	-0.183845	-0.328132	-0.078633	0.90515	Yes	Yes
BCL7B	0.89985	0.384244	0.886508	0.367591	0.042078	No	Yes
BCL7C	0.286327	-0.347881	-0.0942119	0.0962354	0.969828	Yes	Yes
BCL9	0.0154451	-0.304311	1.67252	-0.206994	0.0411183	No	Yes
BCL9L	0.369543	0.111823	-0.6622	0.288173	0.135408	Yes	Yes
BCLAF1	0.179799	0.0251739	-0.568087	-0.0892423	0.478176	Yes	No
BCO2	0.718004	0.527247	3.81616	0.308318	0.0212355	No	No
BCOR	0.253778	-0.0673625	-0.602209	0.0613063	0.538324	Yes	No
BCR	0.551835	0.564362	1.66264	0.772223	0.0540137	Yes	No
BCS1L	0.581871	0.104164	0.227257	0.265399	0.440467	Yes	Yes
BDH1	0.792195	0.329078	1.56622	0.348352	0.221883	Yes	No
BDH2	-0.0965959	-0.282127	-1.12597	-0.145829	0.0527092	Yes	No
BDKRB1	0.885717	0.32347	0.425131	0.830289	0.245102	Yes	Yes
BDKRB2	1.04236	0.591314	0.967453	0.725866	0.596793	Yes	No
BDNF-AS	-0.52937	-0.841998	1.77261	-0.826708	0.0170285	No	No
BDP1	-1	-0.0280128	-0.0121074	0.154346	0.0524651	Yes	No
BECN1	0.390637	0.163663	-0.0314149	0.191902	0.84843	Yes	Yes
BEGAIN	-0.185215	0.062664	0.425131	0.171254	0.986553	Yes	No
BEND5	-0.187627	-0.483847	1.77261	-0.700883	0.0888557	Yes	Yes
BEND6	0.894338	0.646103	-0.922435	0.107757	0.532321	Yes	No
BEST4	-0.256637	-0.168123	-2.10887	-0.0345604	0.0179555	No	No
BET1	0.0847464	-0.0515065	0.120416	-0.175148	0.586883	Yes	Yes
BET1L	0.276355	0.0544948	0.0704469	0.203246	0.382399	Yes	Yes
BEX2	-0.440283	-0.264105	-0.488958	-0.583842	0.792503	Yes	No
BEX4	0.0211646	-0.429566	-0.324835	-0.526986	0.469754	Yes	No
BEX5	-0.0467942	-0.441435	-0.652306	-0.769984	0.622215	Yes	Yes
BFAR	NA	0.118808	-0.594567	-0.146762	0.483878	Yes	No
BFSP1	0.808157	0.769994	-0.922435	0.814741	0.00246742	No	No
BGN	0.505944	-0.905341	-0.941152	0.140031	0.202382	Yes	No
BHLHE40	1.42038	0.741426	0.356791	0.589687	0.494329	Yes	No
BHLHE41	-0.377981	-0.212726	-1.04134	-0.872351	0.495181	Yes	No
BHMT2	-0.0236126	-0.592825	-0.922435	-0.632274	0.530189	Yes	Yes
BICC1	0.58448	0.0759171	-1.85481	0.0238577	0.152884	Yes	No
BICD1	0.0303736	0.00101206	-2.10886	-0.0783557	0.00465881	No	No
BICD2	0.312017	0.0980747	-0.638208	0.157344	0.136713	Yes	No
BID	0.588447	0.445291	0.554473	0.243567	0.424194	Yes	Yes
BIK	0.63743	0.709685	2.78179	0.124499	0.134279	Yes	No
BIN1	0.446228	0.187862	3.11287	0.430607	0.0132609	No	No
BIN2	0.920147	0.64966	-2.68169	0.602203	0.0129606	No	No
BIN3	0.280701	0.116296	0.281221	0.134123	0.0667889	Yes	No
BIRC2	0.354485	0.177245	-0.304535	0.173549	0.252509	Yes	No
BIRC3	1.44646	1.05004	2.2476	0.604424	0.892334	Yes	No
BIRC5	1.24703	0.897189	-0.779536	1.01155	0.0616713	Yes	No
BIRC6	0.270837	0.0500611	0.806807	0.0409559	0.141267	Yes	No
BIVM	0.188969	-0.143636	2.77667	-0.117995	0.0157223	No	No
BLCAP	0.221382	-0.00410491	0.271677	-0.071024	0.361394	Yes	No
BLM	1.05375	0.753409	0.0773371	0.837762	0.339867	Yes	No
BLMH	-0.102638	-0.173466	0.0982615	0.331394	0.644091	Yes	No
BLNK	0.992889	0.578711	-1.6991	0.446326	0.102092	Yes	No
BLOC1S1	0.315872	-0.182746	-0.198633	-0.0781586	0.0901931	Yes	No
BLOC1S2	0.657557	0.361757	0.360808	0.125963	0.650078	Yes	No
BLOC1S3	0.318653	-0.0831412	-0.805936	0.137161	0.420678	Yes	No
BLOC1S4	0.524463	0.25041	-0.0937129	0.0540273	0.881642	Yes	No
BLOC1S6	0.42983	0.292288	-0.392344	-0.208778	0.461359	Yes	No
BLVRA	0.856907	0.178255	0.0461535	-0.0249062	0.111879	Yes	No
BLVRB	0.338911	0.149887	0.182817	0.120858	0.229659	Yes	No
BLZF1	0.298914	0.120605	1.24704	0.0698165	0.0618623	Yes	No
BMI1	-0.0593732	-0.0275517	-0.922435	-0.338343	0.221463	Yes	No
BMP1	0.312738	0.125531	0.518973	0.959526	0.768258	Yes	No
BMP2	-0.265095	-0.753447	-2.63909	-0.421812	0.0792103	Yes	No
BMP2K	0.745328	0.359649	2.8197	0.157821	0.0985107	Yes	No
BMP4	0.286563	0.251433	-0.582658	0.114748	0.0633107	Yes	No
BMP6	0.136113	-0.125236	-0.922456	-0.631165	0.759342	Yes	No
BMP7	-0.15512	-0.344049	-1.92644	-0.37201	0.0268527	No	Yes
BMPR1A	-0.135454	-0.259418	-2.02579	-0.430805	0.040784	No	No
BMPR2	0.157382	0.109988	1.23265	-0.196608	0.189073	Yes	No
BMS1	0.427218	0.16826	0.321786	0.39689	0.449485	Yes	No
BMS1P4	0.141176	0.0207885	-0.0211953	0.117491	0.474924	Yes	No
BNC1	0.918757	0.552332	-0.471952	0.42752	0.492125	Yes	No
BNC2	0.211873	-0.0780559	3.07395	-0.251895	0.029759	No	No
BNIP1	0.52624	0.24319	-0.32531	0.178478	0.670368	Yes	No
BNIP2	0.316556	0.0493012	0.66784	-0.113428	0.8187	Yes	Yes
BNIP3	0.435307	0.359825	1.5067	0.419537	0.0075523	No	Yes
BNIP3L	0.288179	0.0801411	-0.0143378	-0.0201093	0.174682	Yes	No
BNIPL	0.279637	-0.189893	0.515331	0.338303	0.428543	Yes	Yes
BOC	-0.584124	-0.971203	-3.23863	-0.559416	0.0295881	No	Yes
BOD1	0.263744	-0.119063	-1.50989	0.0847633	0.103148	Yes	No
BOD1L1	0.156287	-0.0422346	-0.337725	0.0778205	0.51747	Yes	No
BOK	0.420917	0.234812	0.553612	0.603201	0.604403	Yes	No
BOLA1	0.425133	-0.284268	-0.760638	0.164237	0.845484	Yes	No
BOLA3	0.804302	0.517399	-0.219511	-0.0222804	0.636718	Yes	No
BOLA3-AS1	-0.151142	-0.401491	0.425119	-0.43837	0.212804	Yes	No
BOP1	0.68798	0.513297	-0.435216	1.92364	0.818897	Yes	No
BORA	0.789449	0.425273	-1.53418	0.178068	0.203086	Yes	Yes
BPGM	0.514879	0.444195	0.421965	-0.113888	0.0418062	No	Yes
BPHL	-0.0175776	-0.293327	-1.34418	-0.194138	0.103628	Yes	No
BPNT1	0.493803	0.170721	-0.0655651	0.0584538	0.661414	Yes	No
BPTF	0.17868	-0.168164	-0.357117	-0.0215805	0.996836	Yes	Yes
BRAF	0.0232896	-0.162719	-0.805744	-0.151542	0.143045	Yes	Yes
BRAP	0.183521	-0.0900102	0.0629532	-0.0388635	0.771434	Yes	Yes
BRAT1	-0.0352694	-0.0451355	-0.236883	-0.261247	0.096981	Yes	No
BRCA1	0.51307	0.363254	0.178534	0.507771	0.283315	Yes	Yes
BRCA2	0.821539	0.610016	-0.213666	0.622595	0.109111	Yes	No
BRCC3	0.358357	0.105824	0.331841	0.0506592	0.2222	Yes	Yes
BRD1	0.0760712	-0.154967	-0.568295	0.0742621	0.188333	Yes	No
BRD2	0	0.139417	-0.622945	0.29391	0.33962	Yes	No
BRD3	0.100694	-0.225614	-0.586078	-0.0414235	0.743668	Yes	No
BRD4	0.126036	0.070441	-0.912848	0.282997	0.0689231	Yes	Yes
BRD7	0.455394	0.105412	-0.172573	0.155167	0.869198	Yes	No
BRD8	0.359822	0.0297449	-0.1293	0.256212	0.759725	Yes	No
BRD9	0.35354	-0.0388434	-0.178594	0.36812	0.208271	Yes	No
BRE	0.234373	0.146275	0.282691	0.0162901	0.734534	Yes	No
BRF1	0.137897	-0.0632954	-0.0699357	0.212664	0.211206	Yes	No
BRF2	0.126047	-0.158946	-0.407977	-0.646764	0.971753	Yes	No
BRI3	0.0779575	-0.196683	-0.384997	-0.248492	0.671205	Yes	No
BRI3BP	-0.0491612	-0.0759284	-0.733948	-0.105637	0.0101691	No	No
BRICD5	-0.0520108	-0.19785	-0.922387	-0.160793	0.058538	Yes	No
BRIP1	0.623077	0.547389	2.09798	0.34461	0.0501325	Yes	No
BRIX1	0.464086	0.213642	-0.183312	0.120583	0.945738	Yes	No
BRK1	0.547808	0.200872	-0.116203	-0.143223	0.360307	Yes	No
BRMS1	0.737174	0.306666	-0.141434	0.180403	0.923252	Yes	No
BRMS1L	0.190979	0.150059	0.416439	0.0342544	0.682269	Yes	No
BROX	0.197547	0.0340125	-0.0118692	-0.0499953	0.369473	Yes	No
BRPF1	0.32371	0.104687	-0.802988	0.287064	0.0582793	Yes	No
BRPF3	0.266917	-0.00382509	1.34658	0.105087	0.0792576	Yes	No
BRWD1	0.0766706	-0.0846212	0.55046	-0.126479	0.19099	Yes	Yes
BRWD3	-0.0233981	-0.134717	-0.604449	-0.224018	0.424341	Yes	No
BSDC1	0.16826	-0.116088	-1.28076	0.129763	0.0576411	Yes	No
BSG	0.596148	0.27953	0.181118	0.715223	0.501056	Yes	No
BSPRY	0.202233	-0.126902	-2.0915	0.263101	0.0385481	No	No
BST1	-0.0820225	-0.415748	-2.10886	-1.16227	0.707066	Yes	No
BST2	0.804004	0.863659	0.594649	0.825883	0.125	Yes	No
BTAF1	0.0722163	-0.15161	-0.484902	-0.112349	0.648477	Yes	No
BTBD1	0.284332	0.303344	-0.459329	0.0138394	0.241892	Yes	No
BTBD10	0.440957	0.243877	-0.377312	0.147425	0.50067	Yes	Yes
BTBD11	0.445677	-0.0533846	0.425076	0.158108	0.367403	Yes	No
BTBD16	-0.559731	-0.402156	-2.10884	-0.230963	0.0590547	Yes	No
BTBD19	0.243604	0.337182	0.425119	0.538848	0.982192	Yes	No
BTBD2	0.180637	-0.152308	-1.25643	0.472453	0.440029	Yes	No
BTBD3	0.627427	0.329249	0.693024	0.248098	0.339201	Yes	No
BTBD6	0.33374	0.0956717	-0.579771	-0.148105	0.895741	Yes	Yes
BTBD7	-0.263034	0.0101547	0.34283	0.027835	0.747257	Yes	No
BTBD8	-0.30355	-0.831024	-1.51065	-0.767922	0.722371	Yes	Yes
BTBD9	0.145344	-0.0187335	1.66919	-0.0164621	0.0112127	No	No
BTC	-1.96385	-3.36133	-2.10886	-2.9422	0.429869	Yes	No
BTD	0.0640474	-0.0129304	-0.723521	-0.360941	0.525436	Yes	No
BTF3	0.635992	0.14361	0.105641	-0.0534485	0.282945	Yes	No
BTF3L4	0.154853	0.0604438	0.208607	-0.113032	0.641415	Yes	No
BTG1	0.30214	-0.207749	-0.409393	-0.256395	0.273032	Yes	Yes
BTG2	0.382965	0.18699	-0.596155	0.204254	0.10231	Yes	No
BTG3	0.695715	0.394569	0.144944	0.283166	0.768124	Yes	No
BTK	0.48663	0.138536	1.77261	0.0882117	0.09185	Yes	Yes
BTN2A1	0.300421	-0.0378713	0.0282864	0.350449	0.28288	Yes	No
BTN2A2	0.394172	-0.0519579	2.56007	0.293813	0.0624507	Yes	No
BTN2A3P	0.44975	-0.122297	-0.766507	0.216043	0.708001	Yes	No
BTN3A1	0.58989	-0.0971485	-0.214048	0.165912	0.608395	Yes	Yes
BTN3A2	0.687644	-0.121397	1.27538	0.199045	0.868071	Yes	No
BTN3A3	0.65659	0.0206962	1.79585	0.223328	0.355469	Yes	No
BTNL9	-0.796598	-0.423156	-3.93056	-0.568754	0.0162243	No	No
BTRC	0.224198	-0.15691	-0.217788	0.156488	0.27041	Yes	Yes
BUB1	1.02408	0.852152	-1.9766	0.962273	0.00554655	No	Yes
BUB1B	0.885502	0.542545	-1.08838	0.893319	0.0395054	No	Yes
BUB3	0.43741	0.111832	-0.517762	0.311696	0.345152	Yes	No
BUD13	0.414453	0.101416	-0.954983	0.2439	0.129303	Yes	No
BUD31	0.856846	0.303704	0.0676851	0.15974	0.244274	Yes	No
BYSL	0.645898	0.576472	1.62091	1.09127	0.425995	Yes	No
BZW1	0.975512	0.778508	-0.20369	0.448329	0.619548	Yes	No
BZW2	0.612617	0.224869	-0.117337	0.162405	0.819962	Yes	No
C10orf10	-0.214745	-0.386342	-2.1029	-0.635938	0.107822	Yes	No
C10orf11	0.00315343	-0.19134	0.420888	-0.477947	0.954111	Yes	No
C10orf35	-0.184425	-1.06274	-2.68169	-0.619225	0.422649	Yes	No
C10orf67	-0.779734	-1.46214	1.77261	-1.33793	0.0732629	Yes	Yes
C10orf76	0.338156	0.137535	-0.756258	0.0324487	0.251008	Yes	No
C10orf88	0.368243	0.0260942	-1.58296	0.10446	0.0671643	Yes	No
C10orf95	0.114378	-0.448758	-2.76436	-0.0048957	0.0620791	Yes	No
C10orf99	2.60406	2.17536	4.45216	2.59303	0.0867075	Yes	No
C11orf1	0.174321	-0.316073	-0.500697	-0.363324	0.245253	Yes	No
C11orf24	0.776668	0.392685	-0.734198	0.195847	0.587091	Yes	No
C11orf45	-0.040452	-0.358644	1.66914	0.065925	0.111416	Yes	No
C11orf49	0.183028	-0.391735	-0.679429	-0.110615	0.976793	Yes	No
C11orf54	-0.0702677	-0.251281	-0.73402	-0.333051	0.631434	Yes	No
C11orf57	0.201534	-0.11312	1.56166	0.0717824	0.0750021	Yes	No
C11orf58	0.313983	0.00189307	-0.228135	0.25272	0.566424	Yes	No
C11orf63	0.0129908	-0.255708	1.4264	-0.278162	0.0384895	No	No
C11orf68	0.114942	-0.0880123	2.40104	-0.324144	0.0475382	No	No
C11orf70	0.106128	0.378213	0.477172	-0.0295194	0.619942	Yes	No
C11orf71	0.333737	-0.465335	-2.13173	0.0679997	0.281954	Yes	No
C11orf74	0.105209	-0.0187581	-0.237558	-0.298507	0.568751	Yes	No
C11orf80	0.0417119	-0.334079	0.00184897	-0.0641049	0.203332	Yes	No
C11orf84	0.443341	0.287204	0.425131	0.857871	0.252045	Yes	No
C11orf91	0.736966	-0.104337	1.77263	0.595478	0.770438	Yes	No
C11orf95	-0.0307127	0.0594124	0.425119	-0.171573	0.58236	Yes	Yes
C12orf10	0.406064	0.0784054	-0.546908	0.345995	0.255514	Yes	No
C12orf29	0.329199	-0.105953	-0.0357764	-0.01792	0.102455	Yes	No
C12orf4	0.534639	0.273368	0.342284	0.205721	0.62221	Yes	No
C12orf43	0.533489	0.232981	-0.307668	0.23174	0.47548	Yes	No
C12orf45	0.331709	-0.022631	0.161418	0.157429	0.711985	Yes	No
C12orf49	0.294145	0.283796	1.62499	0.102945	0.0291563	No	No
C12orf54	-0.0339473	0.781576	-0.922435	0.258881	0.864182	Yes	No
C12orf56	1.28675	0.768444	0.425119	0.949302	0.997244	Yes	Yes
C12orf57	0.0942202	-0.247604	0.0447777	-0.0184601	0.336564	Yes	Yes
C12orf60	0.194912	0.0388192	0.425088	-0.64136	0.493296	Yes	No
C12orf65	0.155921	-0.174992	0.731134	-0.034285	0.430883	Yes	No
C12orf66	0.234556	-0.178577	-0.151594	-0.103075	0.059147	Yes	No
C12orf73	0.234465	-0.0875924	0.816945	-0.121657	0.260293	Yes	Yes
C12orf75	0.886297	0.855003	0.0312002	0.553801	0.271307	Yes	No
C12orf76	0.0359131	-0.230621	-0.766519	0.0578409	0.212096	Yes	No
C14orf1	0.609999	-0.0933058	-0.336014	-0.036147	0.376025	Yes	No
C14orf119	0.761061	0.554959	-0.0385342	0.421185	0.706501	Yes	Yes
C14orf132	-0.606794	-1.34744	-4.20303	-0.54304	0.0715311	Yes	No
C14orf159	0.174588	-0.209814	-0.0397221	0.097071	0.806018	Yes	No
C14orf166	0.414844	0.0888945	-0.266086	0.061447	0.789107	Yes	No
C14orf2	0.792155	0.180145	0.139772	0.0253212	0.0996922	Yes	Yes
C14orf28	-0.293783	-0.471627	2.28806	-0.465246	0.00591918	No	Yes
C14orf37	-0.146759	-0.583561	-0.894599	-0.384079	0.981228	Yes	No
C14orf79	0.420016	0.0628362	-1.63836	0.305923	0.049939	No	Yes
C14orf80	0.240166	-0.0379589	-0.0176672	0.678047	0.256717	Yes	Yes
C14orf93	-0.0359793	-0.372741	-1.44972	-0.209976	0.143023	Yes	No
C15orf39	0.553274	0.0775052	-3.20819	0.147157	0.0289286	No	No
C15orf40	-0.01417	-0.306369	0.305861	-0.141546	0.835935	Yes	No
C15orf41	0.168213	-0.0340162	0.686833	0.0796789	0.239498	Yes	No
C15orf48	1.01178	0.417309	1.78405	0.651334	0.606258	Yes	Yes
C15orf57	0.0974921	-0.026967	3.03922	0.00823787	0.00364909	No	No
C15orf61	-0.112329	-0.377997	0.625877	-0.645702	0.639234	Yes	No
C15orf62	-0.0478606	-0.29561	0.425058	0.142348	0.99535	Yes	Yes
C15orf65	0.649503	0.0312187	2.70238	-0.534668	0.458663	Yes	Yes
C16orf45	-0.415037	0.0123463	-3.47884	-0.149968	0.0219355	No	No
C16orf46	0.711655	0.515921	-0.922401	-0.156945	0.585462	Yes	No
C16orf52	-0.0193385	-0.190153	-0.27643	-0.510311	0.947356	Yes	No
C16orf58	0.231634	-0.132041	-1.52604	0.300015	0.0960349	Yes	Yes
C16orf59	1.21011	0.852941	4.46178	0.648931	0.0337654	No	Yes
C16orf62	0.446903	0.17251	-1.26518	0.224841	0.0529595	Yes	No
C16orf70	0.497968	0.206645	0.305547	0.345209	0.86163	Yes	No
C16orf72	0.458505	0.26023	-0.734276	0.142212	0.211908	Yes	No
C16orf74	0.522298	0.186488	-1.42489	0.743248	0.159946	Yes	No
C16orf87	0.392707	-0.154034	0.270254	-0.309447	0.474309	Yes	No
C16orf91	0.628375	0.401609	0.474372	0.415419	0.21953	Yes	No
C16orf95	0.203795	-0.412054	-1.16465	0.492174	0.735966	Yes	No
C17orf100	-0.120142	-0.317448	-0.922464	-0.26016	0.176794	Yes	No
C17orf51	0.242595	-0.0381785	-1.94908	-0.278828	0.144848	Yes	No
C17orf53	0.564634	0.426884	-2.68166	0.811603	0.019415	No	No
C17orf58	0.690694	0.29819	3.29453	-0.0441724	0.109035	Yes	No
C17orf62	0.686676	0.425086	0.46564	0.274182	0.821804	Yes	Yes
C17orf67	0.2069	0.012518	-3.5007	-0.980309	0.208442	Yes	Yes
C17orf75	0.170557	0.0455552	-1.3572	0.0861028	0.010678	No	Yes
C17orf80	0.346938	-0.0942494	-0.573421	-0.0485046	0.786313	Yes	No
C17orf97	0.299334	-0.209792	-1.52611	-0.111478	0.263889	Yes	No
C18orf21	0.44673	0.131811	-0.00336087	0.224722	0.909802	Yes	Yes
C18orf25	0.201807	0.00344672	-1.49734	-0.0542881	0.0442891	No	No
C18orf32	0.154759	-0.358811	-0.251112	-0.383538	0.110534	Yes	No
C18orf54	0.387482	0.192804	1.77263	-0.201496	0.305514	Yes	No
C18orf8	0.317866	0.174724	-0.593546	0.107385	0.144578	Yes	No
C19orf12	0.285506	0.0710209	-1.4621	-0.0878719	0.108078	Yes	No
C19orf24	0.670228	0.43192	0.179627	1.26637	0.741	Yes	Yes
C19orf25	0.423219	0.0287169	-0.315669	0.554489	0.663956	Yes	No
C19orf33	0.388151	0.133109	-0.48584	1.52492	0.75658	Yes	No
C19orf43	0.425524	0.0575781	0.276872	0.20304	0.995114	Yes	No
C19orf44	0.117458	-0.24552	-1.51065	0.309098	0.243584	Yes	No
C19orf47	0.55707	0.235683	1.66917	0.535038	0.142625	Yes	No
C19orf48	0.61437	0.161656	-0.58966	0.639421	0.243637	Yes	No
C19orf53	0.721623	0.231104	0.490811	0.436447	0.917261	Yes	No
C19orf54	0.0877161	0.0559564	0.724214	0.49478	0.334757	Yes	No
C19orf57	0.305566	0.140921	-2.11936	0.046935	0.0180425	No	No
C19orf60	0.384479	-0.115926	-0.574229	0.135723	0.888878	Yes	No
C19orf66	0.932661	0.558873	0.558109	0.667149	0.123621	Yes	Yes
C19orf68	-0.265331	-0.394615	0.0741401	0.223552	0.601222	Yes	No
C19orf70	0.642716	0.185212	0.011189	1.48154	0.487653	Yes	No
C19orf73	0.974005	0.0795673	0.420253	-0.118157	0.714879	Yes	No
C1D	0.294743	0.131006	-0.414096	-0.136964	0.864896	Yes	Yes
C1GALT1	0.105695	0.042107	0.585139	-0.238313	0.697416	Yes	No
C1GALT1C1	0.538884	0.0648244	-1.01401	-0.544051	0.911102	Yes	No
C1orf106	0.200561	0.0125813	0.97907	0.231961	0.146179	Yes	No
C1orf109	0.384015	0.0718216	-0.486015	-0.036958	0.87449	Yes	No
C1orf112	0.253718	0.204282	0.166007	-0.245716	0.0611201	Yes	No
C1orf115	-0.0856179	-0.675932	1.6691	-0.63063	0.0997518	Yes	No
C1orf116	0.163531	-0.218508	0.302943	-0.034755	0.908622	Yes	Yes
C1orf122	0.618049	0.321569	0.425339	-0.0832959	0.711852	Yes	No
C1orf123	0.25607	0.0103089	-0.353207	-0.068869	0.938311	Yes	No
C1orf131	0.409329	0.142818	0.434899	0.263312	0.488966	Yes	No
C1orf159	0.409108	0.157062	1.68108	0.250008	0.045696	No	No
C1orf162	0.446064	0.508147	0.696111	0.179924	0.873194	Yes	No
C1orf174	0.395379	0.216629	-0.263536	0.0708502	0.864342	Yes	No
C1orf198	0.0688204	0.0168801	-3.28159	-0.236806	0.0108175	No	No
C1orf204	0.0675427	-0.0823641	-0.461693	0.271694	0.854425	Yes	No
C1orf21	0.11865	-0.246561	0.397797	-0.0663386	0.944213	Yes	No
C1orf210	0.389042	-0.21545	2.7024	-0.00136999	0.0833239	Yes	Yes
C1orf216	0.462227	0.0370721	1.79595	0.421026	0.176948	Yes	No
C1orf220	0.052707	0.154328	-1.94908	0.016338	0.00742086	No	No
C1orf228	0.458365	0.185111	-0.766479	-0.134729	0.786062	Yes	No
C1orf27	0.126295	-0.0827183	0.313661	-0.14354	0.619527	Yes	No
C1orf35	0.395771	-0.11111	-0.16343	0.285513	0.259219	Yes	No
C1orf43	0.411933	0.147976	0.328292	-0.0374064	0.767618	Yes	No
C1orf50	0.35947	-0.090058	0.259957	0.122637	0.831835	Yes	No
C1orf52	0.317828	0.0107877	-0.843942	-0.132799	0.602945	Yes	No
C1orf53	1.16412	0.687758	1.79069	-0.216376	0.962581	Yes	No
C1orf54	0.75613	0.45662	3.03166	0.137215	0.104136	Yes	No
C1orf56	0.286604	-0.068684	4.21565	0.249828	0.0116049	No	Yes
C1orf68	-0.196589	-0.974483	4.46266	-0.218851	0.0408104	No	No
C1orf74	0.836222	0.756657	0.425088	0.0973041	0.5542	Yes	No
C1QA	0.037522	0.0059138	1.66914	-0.654938	0.315468	Yes	No
C1QB	-0.104436	0.221005	2.54233	0.631652	0.210484	Yes	No
C1QBP	0.936274	0.481567	0.0684172	0.249032	0.747271	Yes	Yes
C1QC	0.388273	0.327593	3.66422	0.251651	0.00377399	No	No
C1QTNF1	0.836157	1.13642	1.09308	0.783494	0.239398	Yes	No
C1QTNF1-AS1	0.754348	2.07346	3.8539	1.25921	0.572537	Yes	Yes
C1QTNF2	0.20808	-0.379002	3.68337	-0.113525	0.03406	No	Yes
C1QTNF3	0.631558	-0.629699	0.425058	-0.165806	0.679819	Yes	No
C1QTNF4	-0.245577	-0.527064	1.77261	-0.186476	0.0430165	No	No
C1QTNF6	0.807028	-0.0952402	-0.922401	0.285451	0.930118	Yes	No
C1QTNF7	-0.98388	-1.94616	-0.922435	-1.21207	0.165618	Yes	Yes
C1QTNF9B	-0.0962153	-0.595379	-0.922435	-0.322444	0.940193	Yes	No
C1R	0.942929	0.468809	1.81034	0.240119	0.574768	Yes	No
C1RL	0.337555	0.151004	0.364787	0.400753	0.177714	Yes	No
C1RL-AS1	0.827445	0.577908	0.357672	0.702461	0.906076	Yes	No
C1S	0.712808	0.295679	2.32691	0.272885	0.0646735	Yes	No
C2	0.263034	0.438016	-1.51065	0.431886	0.00986384	No	No
C20orf194	0.12011	0.0268571	-0.953779	-0.0954978	0.0815458	Yes	No
C20orf196	0.0868048	0.0720983	-1.73548	0.131653	0.00312724	No	No
C20orf27	0.651601	0.296852	-0.778989	-0.427202	0.70083	Yes	Yes
C20orf96	0.386233	-0.432959	-1.2859	-0.0213758	0.826748	Yes	No
C21orf2	-0.0238242	-0.356868	-0.297367	0.410734	0.403385	Yes	No
C21orf58	0.291176	-0.0853915	0.0755032	0.0231113	0.730834	Yes	No
C21orf59	0.292115	-0.074474	0.340396	0.214608	0.251827	Yes	No
C21orf91	0.358688	-0.0557921	-0.337734	0.0105257	0.874911	Yes	No
C22orf29	0.356801	-0.405138	2.03516	-0.117656	0.270674	Yes	Yes
C22orf31	0.102362	-0.30849	2.70238	-0.136932	0.0289496	No	Yes
C22orf39	-0.060628	-0.369394	0.190521	0.210611	0.33554	Yes	No
C22orf46	0.380937	0.125022	2.79032	0.429647	0.0225854	No	No
C2CD2	-0.341873	-0.811876	3.07731	-0.315909	0.0302737	No	No
C2CD2L	0.332716	0.0792705	0.401121	0.287928	0.460548	Yes	Yes
C2CD3	0.252444	-0.0945009	1.29191	-0.140275	0.13143	Yes	No
C2CD4B	0.392089	-0.116964	-2.10886	0.44597	0.0735949	Yes	No
C2CD4D	0.0756108	-0.0362006	0.419984	-0.398263	0.954763	Yes	No
C2CD5	-0.108176	-0.169133	2.76683	-0.0748411	0.00310347	No	No
C2orf15	-0.21818	-0.191961	1.66916	-0.153643	0.0031704	No	No
C2orf27A	-0.0347654	-0.151787	3.36738	-0.440979	0.0185299	No	No
C2orf40	-0.271596	-1.51579	-2.68162	-1.17782	0.929525	Yes	No
C2orf42	0.311451	-0.196282	1.66914	0.278352	0.2481	Yes	No
C2orf48	0.302563	0.178475	-1.28587	0.696904	0.216178	Yes	No
C2orf49	0.100318	-0.164496	-0.872251	-0.178137	0.284187	Yes	Yes
C2orf54	0.697177	0.40561	1.31338	0.430475	0.180254	Yes	No
C2orf68	0.036252	-0.235324	1.26486	-0.168718	0.0523565	Yes	Yes
C2orf69	0.246343	0.265925	-1.20662	-0.00815736	0.0470442	No	No
C2orf74	0.33787	-0.274622	-1.34726	-0.249764	0.500555	Yes	No
C2orf76	0.229714	-0.309767	-0.18683	-0.15004	0.310053	Yes	No
C2orf82	0.00374726	-0.62857	0.425057	0.128242	0.646824	Yes	No
C2orf88	0.0931667	-0.289223	-2.10887	-0.352635	0.104513	Yes	No
C3	0.493774	-0.0741179	-1.10706	-0.217937	0.773495	Yes	No
C3orf14	0.127247	-0.0323996	0.0637207	-0.276768	0.500522	Yes	No
C3orf33	-0.445284	-0.0486348	-1.51061	-1.23849	0.603084	Yes	No
C3orf38	0.149317	0.0121975	1.28868	-0.182282	0.127608	Yes	Yes
C3orf52	-0.18406	-0.413794	1.22793	-0.120207	0.0713191	Yes	No
C3orf58	0.124036	-0.276004	1.53426	-0.265881	0.0672343	Yes	Yes
C3orf62	0.175742	-0.130114	-1.74282	0.172532	0.0306767	No	Yes
C3orf67	0.453572	0.0175228	-3.20675	-0.295775	0.0958165	Yes	No
C4orf19	-0.0840643	-0.569881	-0.922456	-0.124107	0.383077	Yes	Yes
C4orf3	0.344271	0.129709	0.466185	0.124799	0.269409	Yes	Yes
C4orf32	0.508689	0.164655	0.13559	-0.327177	0.71549	Yes	Yes
C4orf33	0.421022	0.028707	0.347929	0.0548011	0.19961	Yes	Yes
C4orf36	0.109745	-0.208133	-2.10886	-0.302015	0.079025	Yes	Yes
C4orf46	0.562191	0.332204	-0.469275	-0.165083	0.740003	Yes	No
C5	-0.155213	-0.442689	1.67416	-0.234817	0.0330924	No	No
C5orf15	0.184287	0.00387426	1.66803	-0.224828	0.110699	Yes	No
C5orf22	0.376879	0.20589	3.81754	-0.0286028	0.0172089	No	Yes
C5orf24	0.220613	0.0642464	-0.274382	-0.174677	0.719726	Yes	No
C5orf30	0.194206	-0.185423	-1.51938	-0.554136	0.694457	Yes	No
C5orf34	0.0412573	-0.149251	2.88312	-0.164333	0.00639181	No	No
C5orf38	0.31774	-0.150889	0.19958	0.416264	0.496642	Yes	No
C5orf42	0.151282	-0.133624	-0.0820687	-0.181804	0.27027	Yes	Yes
C5orf46	-1.35823	-2.3996	-3.20947	-1.1574	0.509412	Yes	Yes
C5orf51	0.241301	-0.0221431	-1.52711	-0.106479	0.0929772	Yes	No
C5orf56	0.376081	0.143522	2.74941	0.0380836	0.0220113	No	Yes
C5orf63	-0.00485348	-0.0608033	1.35484	-0.0797327	0.00479176	No	Yes
C6orf1	0.310452	-0.0957736	-0.11639	0.731867	0.326948	Yes	No
C6orf106	0.313867	0.26693	0.224151	0.328519	0.640808	Yes	Yes
C6orf120	0.29781	0.0711895	-0.573362	-0.168608	0.901939	Yes	No
C6orf132	0.455685	0.0439052	-0.285578	0.299189	0.82655	Yes	Yes
C6orf136	NA	-0.0744975	-0.0707774	0.245661	0.0208575	No	No
C6orf141	0.564124	0.217746	-0.410919	0.21959	0.466736	Yes	No
C6orf163	-0.0970454	-0.4266	-0.922435	-0.400717	0.611302	Yes	No
C6orf203	0.381551	0.0891453	-0.876871	0.0983949	0.158426	Yes	No
C6orf226	0.432632	0.147342	0.00262392	-0.208458	0.974315	Yes	No
C6orf52	-0.0210616	-0.410933	-0.695832	0.459832	0.899924	Yes	No
C6orf62	0.467128	0.263822	0.531056	0.325779	0.649573	Yes	No
C6orf89	0.0955788	-0.105743	-0.494931	0.0187148	0.343424	Yes	No
C6orf99	-0.556393	-0.347923	2.70238	0.196993	0.104465	Yes	No
C7	-0.00202982	-1.03053	-1.16797	-1.40261	0.213523	Yes	No
C7orf25	0.204931	-0.2151	-0.772853	-0.031881	0.703291	Yes	No
C7orf26	0.205247	0.0174999	-1.2361	0.326568	0.0756796	Yes	No
C7orf31	0.20014	0.113373	-2.10886	-0.1592	0.0355416	No	Yes
C7orf43	0.306515	-0.142608	0.935659	0.458125	0.958154	Yes	No
C7orf49	0.536984	0.321586	-0.405023	-0.275626	0.401039	Yes	No
C7orf50	0.542318	0.210022	-0.161538	1.17856	0.913222	Yes	Yes
C7orf73	0.363075	0.0532586	-0.168766	-0.131183	0.369466	Yes	No
C8G	0.968973	0.214125	-0.922435	0.423397	0.645968	Yes	No
C8orf22	0.519374	-1	-0.922435	-1.35366	0.151098	Yes	No
C8orf33	0.364537	0.233628	-0.388608	0.12974	0.322599	Yes	No
C8orf37	0.112321	-0.0170122	-1.9375	-0.238755	0.0501125	Yes	No
C8orf4	1.18513	0.608181	0.425033	0.211035	0.622116	Yes	No
C8orf44	-0.158233	-0.355998	-2.50899	-0.426596	0.0218016	No	No
C8orf48	0.00812788	0.0920529	-3.20671	-0.0899076	0.00540398	No	No
C8orf58	0.0831478	-0.09901	0.723152	0.0558615	0.13593	Yes	No
C8orf59	0.39287	-0.0391909	0.086276	-0.194021	0.831048	Yes	No
C8orf76	0.116175	-0.0138944	0.439087	0.262517	0.955724	Yes	No
C8orf82	0.107247	-0.0168994	-1.33508	-0.0984251	0.0356429	No	Yes
C9orf116	-0.0427496	0.366782	2.70223	-0.0636993	0.0301323	No	Yes
C9orf142	0.625939	0.283116	0.0176725	0.942951	0.93034	Yes	No
C9orf152	-0.439821	-1.11847	0.425088	-0.670678	0.765637	Yes	No
C9orf16	0.285388	-0.0264325	-0.598746	0.160665	0.383125	Yes	No
C9orf24	-0.214851	0.115477	-2.10881	-0.463973	0.193806	Yes	Yes
C9orf3	0.441051	0.218014	0.457807	0.249018	0.141807	Yes	No
C9orf40	0.52972	0.168228	0.915941	-0.0853239	0.90523	Yes	Yes
C9orf64	0.337695	0.0171779	0.0928076	-0.114932	0.814562	Yes	No
C9orf69	0.644573	0.214829	-0.495632	0.431291	0.502106	Yes	No
C9orf72	0.0953816	0.0595367	0.785265	-0.220061	0.365426	Yes	Yes
C9orf78	0.316656	-0.0478953	0.0143436	0.193345	0.667532	Yes	Yes
C9orf84	0.471504	0.363878	-2.10886	0.386266	0.00409548	No	Yes
C9orf85	0.245502	-0.0821126	-0.598571	-0.238209	0.986999	Yes	No
CA11	-0.122107	-0.626523	-0.764635	-0.252109	0.526297	Yes	Yes
CA12	0.519243	0.114812	0.228582	0.238303	0.338647	Yes	No
CA13	-0.445016	-0.613396	1.77261	-0.629304	0.00778977	No	No
CA2	2.37516	1.37456	1.48807	1.38388	0.0156473	No	No
CA4	0.10188	0.330149	-0.922435	-0.215594	0.628355	Yes	Yes
CA5B	-0.245916	-0.354159	2.89381	-0.399664	0.00424424	No	No
CA5BP1	0.474187	-0.00365471	-2.10886	0.323069	0.0590579	Yes	No
CA6	0.124172	-0.362995	0.425033	-0.985581	0.832069	Yes	No
CA9	-0.367509	-0.856559	-2.68169	-0.680765	0.108817	Yes	No
CAAP1	0.314988	0.176783	0.610661	0.154641	0.245432	Yes	No
CAB39	0.485559	0.406667	1.1543	0.270371	0.165026	Yes	No
CAB39L	-0.420399	-0.623147	-1.86571	-0.728659	0.112848	Yes	No
CABIN1	0.305257	0.089846	-0.374176	0.406295	0.470619	Yes	No
CABLES1	0.173204	-0.175001	-2.44464	0.0313593	0.0270541	No	No
CABLES2	0.357894	0.177182	1.77261	0.257925	0.0190459	No	No
CABP4	0.173115	-0.47961	-0.922435	0.16299	0.283414	Yes	No
CABYR	0.0138389	-0.380067	-2.68166	-0.252181	0.0392355	No	No
CACFD1	0.533293	0.284222	-2.10889	0.211898	0.0256571	No	No
CACHD1	0.332014	0.270809	-1.02878	-0.102659	0.198585	Yes	Yes
CACNA1A	-0.350186	0.112768	-0.149709	-0.0858875	0.957123	Yes	No
CACNA1D	0.0923884	0.14046	-2.10886	-0.187571	0.0282183	No	No
CACNA2D1	-0.0586455	-0.641425	1.82843	-0.595407	0.0853037	Yes	No
CACNB1	-0.183892	-0.359576	0.425119	-0.18273	0.145177	Yes	No
CACNB2	-0.273685	-0.540798	1.77265	-0.458077	0.0185416	No	Yes
CACNB3	0.323616	0.111643	-3.01939	0.575163	0.0269261	No	No
CACNB4	1.36089	0.982193	1.68942	0.90628	0.518504	Yes	No
CACTIN	0.201416	0.0232315	1.78904	0.204195	0.0183026	No	No
CACUL1	0.307747	0.367458	-0.126172	0.0674767	0.57506	Yes	No
CACYBP	0.532779	0.211574	0.3555	-0.154851	0.804606	Yes	No
CAD	0.308143	0.175595	1.08619	0.434826	0.239975	Yes	No
CADM1	0.221376	-0.19586	-0.228012	-0.257729	0.0262041	No	No
CADM4	0.44297	-0.0901472	2.55076	0.40426	0.105149	Yes	No
CADPS2	0.164978	-0.014245	0.917837	-0.308631	0.582756	Yes	No
CAGE1	0.103093	0.234465	-1.51065	-0.540469	0.409394	Yes	No
CAHM	0.0714624	-0.489385	-3.97491	-0.676935	0.0775687	Yes	No
CALCOCO1	-0.012347	-0.196112	-0.38094	0.210201	0.977291	Yes	No
CALCOCO2	0.130151	0.0324358	-0.0094735	0.144852	0.369349	Yes	No
CALCRL	0.712976	0.165476	1.23446	-0.534983	0.964805	Yes	No
CALD1	-0.010492	-0.0437053	-1.36685	0.211282	0.0551757	Yes	No
CALHM2	0.174218	-0.229741	-0.463212	-0.268689	0.53545	Yes	No
CALM1	0.791868	0.512823	0.258255	0.271099	0.316879	Yes	No
CALM2	0.368858	0.217911	0.076664	0.0121719	0.755978	Yes	No
CALM3	0.5298	0.0756672	-0.396002	0.264056	0.87507	Yes	No
CALML3	1.40409	0.778766	-1.32978	0.721146	0.194755	Yes	No
CALML4	0.394425	0.0635197	2.21991	-0.131473	0.105003	Yes	Yes
CALML5	0.843719	0.635643	1.09773	0.989851	0.868787	Yes	Yes
CALR	0.901688	0.675882	0.646606	0.709261	0.150299	Yes	No
CALU	0.501066	0.31784	0.253211	0.113343	0.951075	Yes	No
CAMK1	0.222392	0.0502343	-0.150053	-0.0774066	0.783575	Yes	No
CAMK1D	0.252386	-0.0360089	-0.296457	0.156034	0.730413	Yes	No
CAMK2B	-0.486296	-0.0883817	-2.10883	0.586971	0.625647	Yes	No
CAMK2D	0.198744	-0.0485008	-2.10985	-0.0760173	0.0252745	No	No
CAMK2G	0.291632	0.0179672	-0.330787	0.282746	0.274897	Yes	No
CAMK2N1	-0.140115	-0.368669	-1.52382	-0.797673	0.657572	Yes	No
CAMK4	1.15972	0.76957	-0.922435	0.494959	0.352053	Yes	Yes
CAMKK1	0.13686	-0.0174451	-0.922473	0.164599	0.0394648	No	Yes
CAMKK2	0.333217	-0.00391529	-2.50957	0.229285	0.0196449	No	No
CAMKMT	0.26622	-0.00354036	-0.440624	-0.0625988	0.811551	Yes	No
CAMLG	0.130241	-0.0942705	-0.145968	-0.418005	0.877786	Yes	Yes
CAMP	2.80735	2.97654	3.2362	0.597886	0.0504971	Yes	No
CAMSAP1	0.568593	0.328009	0.138074	0.396302	0.971238	Yes	No
CAMSAP2	0.253825	0.0701439	0.558437	0.0348822	0.36346	Yes	Yes
CAMSAP3	-0.287357	-0.67983	1.79796	0.294526	0.498337	Yes	No
CAMTA1	0.191932	0.135639	0.564472	-0.123742	0.797629	Yes	No
CAMTA2	0.31274	-0.0518812	3.50069	0.38235	0.0264954	No	No
CAND1	0.307258	0.110779	-0.475487	0.0853299	0.278425	Yes	No
CAND2	-0.0919402	-0.311176	-0.922435	-0.070393	0.135028	Yes	No
CANT1	0.868402	0.639272	0.900517	0.50468	0.417308	Yes	No
CANX	0.570497	0.307555	0.163459	0.105003	0.511819	Yes	No
CAP1	0.692966	0.491299	0.146968	0.387	0.982589	Yes	No
CAP2	0.107704	-0.139308	-0.922401	-0.617725	0.780954	Yes	Yes
CAPG	0.641916	0.352139	0.536649	0.56854	0.520834	Yes	No
CAPN1	0.639685	0.498803	0.30037	0.771077	0.946796	Yes	No
CAPN10	0.198642	-0.162129	-2.05501	0.306179	0.0655682	Yes	No
CAPN10-AS1	0.0171516	-0.405309	-2.03288	-0.0778489	0.0722283	Yes	No
CAPN11	-0.31873	-0.839843	1.77261	0.28841	0.650407	Yes	Yes
CAPN12	0.0937354	-0.309372	1.61243	-0.0369943	0.108403	Yes	No
CAPN15	0.399735	0.305927	3.48852	0.965315	0.0667328	Yes	Yes
CAPN2	0.186658	0.646031	-0.943335	0.208045	0.291309	Yes	No
CAPN3	0.0138455	-0.418447	-0.806057	0.0151022	0.279211	Yes	No
CAPN7	0.0508677	-0.163166	0.655662	-0.355349	0.567672	Yes	No
CAPNS1	0.887348	0.603494	-0.109484	0.0622364	0.590763	Yes	No
CAPNS2	0.444116	-0.0843521	-0.0399493	0.0179311	0.0736245	Yes	No
CAPRIN1	0.533655	0.277336	0.303501	0.166691	0.558796	Yes	No
CAPRIN2	0.144942	-0.257514	-1.39387	-0.129162	0.209472	Yes	No
CAPS	-0.702923	-0.708242	0.42102	-0.0536676	0.279073	Yes	Yes
CAPS2	-0.1137	-0.437277	0.420331	-0.756331	0.923814	Yes	No
CAPZA1	0.714541	0.385896	0.306832	0.248129	0.245631	Yes	No
CAPZA2	0.368841	0.17178	0.416365	-0.102832	0.474135	Yes	No
CAPZB	0.612578	0.287207	0.00820412	0.375065	0.95268	Yes	No
CARD10	0.544737	0.526962	0.459967	0.280782	0.227738	Yes	No
CARD14	0.592035	0.406736	-2.05063	0.573617	0.00682339	No	No
CARD16	0.484817	-0.166403	-0.192094	0.253473	0.310765	Yes	Yes
CARD17	0.755581	-0.0446439	0.501837	0.666587	0.272751	Yes	No
CARD18	-1.21412	-0.661642	-3.71948	0.152771	0.462425	Yes	No
CARD6	0.881404	1.05471	1.76412	0.449393	0.826273	Yes	No
CARD8	0.382993	-0.104029	0.160104	-0.113259	0.316954	Yes	No
CARF	-0.0978819	-0.317256	-0.379771	-0.326219	0.136514	Yes	No
CARHSP1	0.967255	0.721265	0.737257	0.206081	0.389337	Yes	No
CARM1	0.703763	0.331901	-1.18707	0.704464	0.0495411	No	No
CARNS1	0.0227986	-0.604286	-2.10886	0.194617	0.276589	Yes	Yes
CARS	1.11548	0.242183	0.289175	0.43616	0.0900656	Yes	No
CARS2	0.0410188	-0.14193	0.615211	-0.0731134	0.131569	Yes	No
CASC1	-0.268935	-0.750453	-0.922387	-0.884034	0.13889	Yes	No
CASC3	0.0493449	-0.137036	-0.990533	-0.0238168	0.0576716	Yes	No
CASC4	0.151731	-0.0798526	-1.37094	-0.396827	0.41517	Yes	Yes
CASC8	-0.340075	-0.37151	-3.01997	0.0962979	0.0459379	No	Yes
CASD1	0.103177	-0.0880254	-1.5106	-0.223357	0.0928092	Yes	No
CASK	0.378968	0.195949	0.0667505	-0.0277223	0.866785	Yes	Yes
CASKIN2	0.232076	0.235608	-0.702016	-0.122636	0.211015	Yes	Yes
CASP1	0.835966	-0.0885763	-0.107216	0.121763	0.0918798	Yes	Yes
CASP10	0.624255	0.559985	0.549341	0.284115	0.133801	Yes	No
CASP14	0.466744	0.50152	-0.0431697	0.650552	0.227805	Yes	Yes
CASP1P2	0.583584	-0.0591479	1.34366	0.65137	0.804282	Yes	Yes
CASP2	0.335627	-0.000272799	-0.487034	0.0367096	0.647979	Yes	No
CASP3	0.271682	0.128636	-0.173667	0.0946234	0.638386	Yes	Yes
CASP4	0.776332	0.352354	-0.202917	0.31628	0.752289	Yes	No
CASP6	0.189209	-0.00313062	-0.924121	-0.0187809	0.0841004	Yes	Yes
CASP7	0.741215	0.401487	0.772598	0.570279	0.488974	Yes	Yes
CASP8	0.568167	0.229546	-0.0731748	0.498643	0.55279	Yes	No
CASP8AP2	0.167814	-0.204748	-0.197674	-0.00611112	0.318716	Yes	No
CASP9	0.303875	0.317423	-2.10884	0.0131159	0.0187318	No	No
CAST	0.0832564	-0.107016	0.0324809	0.0746145	0.133552	Yes	Yes
CASZ1	0.0685183	-0.17253	-1.61621	0.180136	0.0693942	Yes	No
CAT	0.0228818	-0.152904	-0.0546109	-0.341826	0.764203	Yes	Yes
CATSPER2	0.0524327	-0.251309	1.91138	-0.114079	0.0316951	No	No
CATSPER2P1	0.173938	-0.378053	-0.805703	-0.207123	0.980241	Yes	No
CATSPERB	0.584963	0.442337	1.77261	0.267351	0.102612	Yes	No
CATSPERG	-0.364424	-0.609884	0.425058	0.346701	0.279325	Yes	No
CAV1	-0.0835744	0.0470529	-0.463092	-0.38177	0.505047	Yes	No
CAV2	0.110266	0.129657	0.640733	-0.354827	0.729972	Yes	Yes
CBFA2T2	0.154218	-0.189494	-0.528568	-0.0799821	0.91688	Yes	No
CBFA2T3	0.284517	-0.0714256	-1.51065	0.320873	0.0682785	Yes	No
CBFB	0.502529	0.358546	0.76525	0.171153	0.969737	Yes	No
CBL	0.522701	0.273762	-0.447379	0.236636	0.310207	Yes	No
CBLB	-0.378468	0.00148677	0.420344	-0.07578	0.841967	Yes	No
CBLC	0.723133	0.282549	0.405758	1.35439	0.451633	Yes	No
CBLL1	0.405763	-0.104635	1.00885	-0.122697	0.294454	Yes	Yes
CBLN3	0.682206	-0.118514	-0.922435	0.458695	0.619894	Yes	No
CBR1	0.502514	0.019457	-0.118718	0.145085	0.667707	Yes	No
CBR3	0.721365	0.477665	-0.0138514	0.409504	0.722164	Yes	Yes
CBR3-AS1	0.0521639	0.0517062	0.420888	0.359738	0.100082	Yes	No
CBR4	0.142811	-0.120028	-0.263835	-0.256155	0.205484	Yes	No
CBWD1	0.309607	0.160137	-0.175309	-0.0745649	0.724205	Yes	No
CBWD2	0.257665	0.157516	1.93659	-0.0704857	0.0535363	Yes	No
CBX1	0.291301	-0.0214458	-0.908495	-0.017435	0.218825	Yes	No
CBX2	0.948055	0.630024	0.425119	0.631531	0.564791	Yes	No
CBX3	0.399981	0.278112	-0.0737144	0.488767	0.455851	Yes	Yes
CBX3P2	0.156726	-0.0344688	1.77261	-0.281719	0.107015	Yes	No
CBX4	0.0486852	-0.0599518	-1.84214	-0.0485678	0.00627063	No	No
CBX5	0.21398	0.0390392	-0.0421225	-0.0604992	0.288725	Yes	No
CBX6	0.137615	-0.107303	2.98038	0.0480909	0.00996924	No	No
CBX7	-0.523355	-0.564446	2.13621	-0.532063	0.00195862	No	No
CBX8	0.367371	-0.166227	0.425144	0.067292	0.509036	Yes	No
CBY1	0.186666	-0.184901	0.0935565	-0.106967	0.621594	Yes	No
CC2D1A	0.373086	0.148573	-0.224995	0.148877	0.516537	Yes	No
CC2D1B	0.144287	-0.0829351	4.21816	0.240604	0.00924451	No	No
CC2D2A	-0.0207333	-0.265446	-0.1516	-0.476779	0.933476	Yes	No
CCAR1	0.358293	0.2546	-0.112718	0.276846	0.130962	Yes	No
CCBE1	-0.567709	-0.737176	-0.922435	-0.623833	0.644775	Yes	No
CCDC102A	0.302313	-0.0635333	-0.564416	0.104203	0.669209	Yes	No
CCDC102B	0.939557	0.147861	-0.922435	0.197797	0.664306	Yes	No
CCDC107	0.0212576	0.185032	0.270548	-0.0802748	0.778792	Yes	No
CCDC110	-0.555698	-0.732716	0.425058	-1.47335	0.851147	Yes	No
CCDC112	0.26622	-0.23052	-0.711224	-0.123035	0.898998	Yes	No
CCDC113	0.156077	-0.0525146	-0.922435	-0.0598957	0.103282	Yes	No
CCDC115	0.327686	-0.164743	0.510907	-0.286043	0.438288	Yes	No
CCDC117	0.320756	0.121093	1.20788	-0.0273713	0.215175	Yes	No
CCDC12	0.55284	0.0445812	0.0140671	0.620097	0.105324	Yes	No
CCDC120	0.634401	0.160247	-2.11936	0.27096	0.0636851	Yes	No
CCDC121	0.0726845	-0.531011	-2.7783	-0.427713	0.11831	Yes	No
CCDC122	-0.132215	-0.525707	-2.39605	-0.443333	0.0659811	Yes	Yes
CCDC124	0.695223	0.502726	0.731332	1.61487	0.108822	Yes	Yes
CCDC125	1.20163	-0.135502	-0.355289	-0.112015	0.0508034	Yes	No
CCDC126	0.0518248	-0.372317	-0.112593	-0.400746	0.389911	Yes	Yes
CCDC127	-0.0772318	-0.367974	-0.0708712	-0.281384	0.231941	Yes	No
CCDC13	-0.260528	0.0972972	-0.922401	0.703163	0.99711	Yes	Yes
CCDC130	0.218551	-0.0635251	-0.236939	0.165607	0.553198	Yes	No
CCDC134	0.261592	-0.290534	0.420888	0.408581	0.074714	Yes	No
CCDC136	-0.16244	-0.293083	0.425119	-0.202756	0.0721439	Yes	No
CCDC137	0.827591	0.274319	0.745186	1.01437	0.521966	Yes	No
CCDC138	0.260723	0.0305137	0.0760299	-0.188733	0.893826	Yes	Yes
CCDC14	0.0512407	-0.213814	-0.0221108	-0.232753	0.287572	Yes	No
CCDC142	0.173827	-0.13154	1.42642	0.172674	0.0974373	Yes	No
CCDC144B	0.0191936	-0.395853	0.355874	-0.219849	0.871102	Yes	No
CCDC146	0.0422815	-0.423452	-0.070749	-0.171125	0.76885	Yes	No
CCDC149	-0.0365509	-0.219443	-1.26146	-0.240573	0.0604446	Yes	No
CCDC15	0.0688121	-0.189917	-0.590549	-0.0894946	0.600949	Yes	No
CCDC150	0.557901	0.218133	1.67513	0.683225	0.377584	Yes	Yes
CCDC151	-0.407658	-0.462343	0.425119	0.0775985	0.406394	Yes	No
CCDC152	-0.118644	-0.644264	-1.93173	-0.736617	0.451788	Yes	Yes
CCDC153	0.402914	0.190997	0.56648	0.38739	0.768613	Yes	No
CCDC154	-0.0558983	-0.305249	-2.10886	0.249524	0.141302	Yes	No
CCDC159	0.146208	-0.22456	-2.12261	0.120316	0.034419	No	No
CCDC167	0.811212	0.418729	0.32079	0.476316	0.355014	Yes	Yes
CCDC171	-0.0880102	-0.567233	0.441645	-0.256842	0.857095	Yes	No
CCDC174	0.294837	-0.0973084	-0.631521	0.145261	0.565507	Yes	No
CCDC178	-0.22741	-0.415037	-0.922435	-0.846943	0.399564	Yes	No
CCDC18	0.330231	0.0928733	-1.15404	0.335532	0.0325881	No	No
CCDC22	0.331698	0.0300611	0.392485	0.766487	0.850606	Yes	No
CCDC24	-0.175174	-0.392317	1.77261	-0.395283	0.0121316	No	No
CCDC25	0.325803	0.156945	0.255299	0.0577459	0.913967	Yes	No
CCDC28A	0.157294	-0.115635	-0.449174	-0.35938	0.667942	Yes	No
CCDC28B	0.131597	-0.125994	2.9944	0.0437975	0.0108037	No	Yes
CCDC3	-0.0207321	-0.394012	0.140727	-0.383479	0.237849	Yes	No
CCDC30	-0.0959244	-0.478423	1.77261	-0.463414	0.0365688	No	No
CCDC34	0.0410422	-0.148632	-1.20615	0.255223	0.22368	Yes	No
CCDC36	-0.243522	-0.356144	-0.922401	-0.0755457	0.392538	Yes	No
CCDC40	-0.0235441	0.0885202	-0.922435	0.45883	0.479982	Yes	Yes
CCDC43	0.377249	0.267941	0.76555	0.342481	0.124678	Yes	No
CCDC47	0.563232	0.2109	-0.254146	0.148406	0.856464	Yes	No
CCDC50	-0.14847	-0.189022	0.394631	-0.241103	0.0369309	No	Yes
CCDC51	0.775595	0.539324	0.174538	0.458883	0.936396	Yes	No
CCDC57	-0.122527	-0.244612	-0.956877	0.117604	0.425841	Yes	No
CCDC58	0.241678	0.219071	0.183262	0.0677226	0.332448	Yes	No
CCDC59	0.487871	0.0514462	-0.146247	0.144833	0.821829	Yes	Yes
CCDC6	0.270208	0.10281	-0.664104	0.0365179	0.186466	Yes	Yes
CCDC61	0.279217	0.0032618	2.1885	-0.148351	0.0592006	Yes	No
CCDC62	0.0330151	0.0328314	1.77261	-0.256414	0.0407276	No	No
CCDC65	0.194295	0.0225426	-0.922435	-0.0625339	0.141988	Yes	No
CCDC66	0.11637	-0.278706	-0.863541	-0.0626105	0.559636	Yes	No
CCDC68	-0.00333571	0.060121	0.425119	-0.801773	0.478633	Yes	No
CCDC69	0.181803	-0.0534676	1.29335	-0.121089	0.0798872	Yes	No
CCDC7	-0.0966182	-0.51032	-0.733353	-0.438016	0.829639	Yes	No
CCDC71	0.199026	-0.160523	1.11312	-0.331538	0.379381	Yes	No
CCDC71L	0.670493	0.831209	-2.25404	-0.240731	0.244985	Yes	No
CCDC74A	-0.210711	-0.634716	-1.09523	-0.494082	0.869636	Yes	Yes
CCDC74B	-0.246438	-0.494765	1.77261	-0.203341	0.0300887	No	No
CCDC77	0.430987	-0.162787	-0.689141	0.151297	0.882741	Yes	No
CCDC8	0.528231	-0.352022	0.425162	-0.679897	0.345598	Yes	No
CCDC80	0.946116	-0.264867	-3.24518	-0.309421	0.319024	Yes	Yes
CCDC82	0.0733271	-0.150423	-0.235086	-0.190134	0.21947	Yes	No
CCDC84	0.0622598	-0.157331	0.867913	-0.00174422	0.117121	Yes	No
CCDC85A	-0.373327	-0.790405	-0.149709	-0.753068	0.366284	Yes	No
CCDC85B	0.346663	0.215668	-0.428851	0.353804	0.0405188	No	Yes
CCDC85C	0.516853	0.405267	-0.734534	0.507823	0.00996442	No	Yes
CCDC86	0.775058	0.453262	1.20433	0.939661	0.988955	Yes	Yes
CCDC88A	0.463624	0.375	0.392294	0.0664335	0.13712	Yes	No
CCDC88C	0.765696	0.300817	0.338767	0.476803	0.336985	Yes	No
CCDC89	0.235714	-0.472068	0.420888	-0.425632	0.200649	Yes	No
CCDC9	0.427299	0.166848	2.78501	0.596443	0.0518359	Yes	Yes
CCDC90B	0.306576	-0.165434	0.221759	-0.168967	0.115236	Yes	No
CCDC91	0.093284	-0.118096	0.602277	-0.0311955	0.237237	Yes	No
CCDC92	NA	-0.0259174	-0.254598	0.109484	0.383038	Yes	No
CCDC93	0.213406	-0.072817	0.627174	0.00843069	0.450331	Yes	No
CCDC94	0.506207	0.0921337	-0.103816	-0.0104767	0.326389	Yes	Yes
CCDC97	0.490117	0.049021	2.89298	0.226525	0.0395668	No	Yes
CCHCR1	0.263034	-0.157811	-1.93071	0.014596	0.079756	Yes	No
CCL1	3.96083	2.56663	1.66917	1.60793	0.271339	Yes	No
CCL13	1.68077	0.799871	2.54237	0.190354	0.905039	Yes	No
CCL17	4.01542	2.11233	2.2157	1.25715	0.468747	Yes	No
CCL18	Inf	0.846581	2.21571	1.11781	0.184754	Yes	No
CCL19	2.01483	1.44807	3.94442	0.298719	0.849931	Yes	No
CCL2	2.14088	1.43326	3.90254	1.37266	0.156756	Yes	No
CCL20	1.12399	1.16925	3.47226	1.11615	0.00227284	No	No
CCL21	2.01916	0.445213	3.66641	-0.278443	0.761847	Yes	No
CCL22	2.89355	1.40649	2.21567	1.44262	0.331079	Yes	Yes
CCL28	-0.444785	-0.319423	-0.694698	-0.472551	0.668419	Yes	No
CCL7	3.62449	1.79647	1.77265	0.150153	0.691859	Yes	Yes
CCL8	1.41504	0.450313	0.425154	0.666161	0.0957747	Yes	No
CCM2	0.730127	0.534805	-0.466874	0.548049	0.0575972	Yes	No
CCNA1	1.80735	0.39776	-2.68166	0.019115	0.643056	Yes	No
CCNA2	1.20042	0.798646	-0.914718	0.630238	0.231508	Yes	No
CCNB1	1.6095	1.1187	-1.25661	1.17763	0.0650298	Yes	No
CCNB1IP1	-0.0972972	-0.264868	0.509715	0.0438233	0.594225	Yes	No
CCNB2	0.995896	0.841535	-1.15362	0.782863	0.0158627	No	No
CCNC	0.242762	0.323934	0.410092	-0.143093	0.286237	Yes	No
CCND1	-0.253468	-0.855855	-0.116337	-0.493897	0.74255	Yes	Yes
CCND2	1.16574	0.759552	3.08998	0.554386	0.125341	Yes	No
CCND3	0.25892	0.433509	0.360301	0.194684	0.858537	Yes	No
CCNDBP1	0.122292	-0.0811561	0.885707	-0.264158	0.367587	Yes	Yes
CCNE1	1.0086	0.91201	1.66914	1.74929	0.157005	Yes	Yes
CCNE2	0.697403	0.461904	1.90987	0.21599	0.238719	Yes	No
CCNF	0.636499	0.360409	1.20757	0.828109	0.971073	Yes	No
CCNG1	0.0431312	-0.0780157	-0.519235	-0.589998	0.284538	Yes	Yes
CCNG2	0.104583	0.04651	-0.622439	-0.382798	0.403138	Yes	Yes
CCNH	0.10806	-0.04466	-0.137121	-0.187467	0.679403	Yes	No
CCNI	0.0542663	-0.00938656	-0.412996	-0.349449	0.240339	Yes	No
CCNK	0.224183	0.239542	0.119297	0.239073	0.019259	No	No
CCNL1	0.384355	0.11318	-0.0816812	0.156944	0.884777	Yes	No
CCNL2	0.12704	-0.1423	-0.343668	0.240943	0.7407	Yes	Yes
CCNO	0.290726	-0.062061	-1.5693	0.253137	0.051245	Yes	No
CCNT1	0.237663	0.00983038	0.52746	-0.0570989	0.558548	Yes	No
CCNT2	0.20863	-0.0920905	0.0973765	-0.0661496	0.458842	Yes	Yes
CCNY	0.146762	-0.0607421	-0.231341	-0.268881	0.49212	Yes	Yes
CCNYL1	0.379271	0.467856	1.82104	0.0633957	0.149123	Yes	Yes
CCP110	0.139437	0.0800705	-0.0562249	0.0317503	0.957489	Yes	No
CCPG1	-0.0535495	-0.209549	-2.24962	-0.26328	0.0147632	No	No
CCR10	0.135978	0.298081	-0.922435	1.03825	0.801346	Yes	No
CCR2	1.54511	1.36676	1.77261	0.704833	0.54087	Yes	No
CCR5	1.87092	1.46246	3.08951	1.00638	0.6397	Yes	Yes
CCR6	0.245112	0.577767	-3.24379	0.291263	0.0126407	No	No
CCS	0.391382	0.0247839	-0.433399	0.0573942	0.719664	Yes	No
CCSAP	-0.166722	-0.48907	-0.922456	-0.253248	0.474879	Yes	Yes
CCSER1	-0.0474201	-0.468835	0.628368	-0.440538	0.247949	Yes	Yes
CCSER2	0.188704	-0.0466826	-0.849758	-0.0665626	0.18599	Yes	Yes
CCT2	0.746179	0.499007	0.0279581	0.291279	0.993005	Yes	Yes
CCT3	0.782725	0.487664	-0.0104927	0.350524	0.968867	Yes	No
CCT4	0.436354	0.138684	-0.297745	-0.0460597	0.993925	Yes	No
CCT5	0.868961	0.602066	0.429815	0.480288	0.419627	Yes	No
CCT6A	0.639824	0.428429	-0.202167	0.290782	0.672549	Yes	No
CCT6B	0.235378	-0.0927652	-4.36719	-0.47124	0.0400679	No	No
CCT6P1	0.137504	-0.13465	1.24563	0.131544	0.0989317	Yes	Yes
CCT6P3	0.0251347	-0.239026	1.77261	-0.147973	0.0253045	No	Yes
CCT7	0.750714	0.3885	0.203264	0.402559	0.510976	Yes	No
CCT8	0.566426	0.369585	0.259495	0.270114	0.233643	Yes	Yes
CCZ1	0.157687	0.030066	-0.435921	-0.0808759	0.601415	Yes	Yes
CCZ1B	0.190157	-0.0451865	-0.620835	-0.0815453	0.432261	Yes	Yes
CD101	0.88713	0.687276	-0.922401	0.680123	0.0233934	No	No
CD109	0.0405585	-0.0151246	-0.426689	-0.227617	0.584725	Yes	No
CD14	0.756572	0.0557682	1.74068	-0.339064	0.765225	Yes	Yes
CD151	0.156326	0.161472	-0.0965246	0.0130014	0.315134	Yes	No
CD163L1	1.60424	0.242857	-0.922401	0.225702	0.681103	Yes	No
CD164	0.128793	0.0085549	0.325563	-0.339837	0.854565	Yes	No
CD164L2	1.14505	0.800868	2.90148	0.667362	0.0845374	Yes	No
CD1A	1.39497	-0.0110856	4.81673	0.182897	0.158151	Yes	No
CD1B	3.04324	2.04893	2.7764	1.17321	0.648484	Yes	Yes
CD1C	1.63312	0.989725	6.00387	0.516009	0.0842251	Yes	Yes
CD1E	1.78377	0.670079	3.88289	0.440657	0.326746	Yes	Yes
CD2	2.08369	1.16807	0.0675402	0.53493	0.863877	Yes	No
CD200	0.278366	0.0320104	-2.48872	-0.380793	0.126022	Yes	No
CD200R1	0.811889	0.850009	3.81422	0.118732	0.0995833	Yes	No
CD207	0.708849	-0.464481	1.77261	-0.280114	0.48022	Yes	No
CD226	1.53615	1.1858	1.77261	0.595096	0.763299	Yes	No
CD247	1.43888	0.834519	-2.68166	0.58363	0.106637	Yes	No
CD248	0.262107	-0.787913	-2.08671	-0.25008	0.711537	Yes	No
CD274	1.6611	1.52435	1.77261	0.870127	0.120914	Yes	No
CD276	0.240698	0.157108	-1.45219	-0.0692349	0.205388	Yes	No
CD27-AS1	-0.180646	-0.649964	-0.745467	-0.191555	0.0551374	Yes	Yes
CD2AP	0.341996	0.0444704	-0.0717264	-0.0584709	0.138843	Yes	No
CD2BP2	0.415652	0.140878	0.241255	0.524077	0.805879	Yes	No
CD300LG	0.15561	-0.0816838	-0.922456	-0.790178	0.353192	Yes	Yes
CD320	0.305539	0.428887	-0.243952	0.252357	0.213196	Yes	Yes
CD34	-0.172585	-0.875861	-0.427976	-0.811899	0.466192	Yes	Yes
CD36	0.604838	1.55515	-1.7948	-0.419699	0.953385	Yes	No
CD37	0.656281	0.322234	1.2129	-0.0851622	0.975271	Yes	No
CD3D	2.3556	0.986635	1.08796	1.10047	0.011649	No	Yes
CD3E	2.18364	0.964101	-1.2905	0.729678	0.693285	Yes	Yes
CD3EAP	0.542793	0.526115	-0.234051	0.288431	0.180358	Yes	No
CD3G	1.91789	0.986579	-0.0867986	0.284776	0.759687	Yes	No
CD4	0.907826	0.318611	0.425119	0.383432	0.0679842	Yes	Yes
CD40	0.7341	0.324432	-0.599983	0.307299	0.3766	Yes	No
CD40LG	1.36546	0.591915	-0.922401	0.367263	0.757109	Yes	Yes
CD44	0.597343	0.539111	0.369924	0.46723	0.914292	Yes	No
CD46	-0.0193304	-0.083145	0.126993	-0.379801	0.694153	Yes	Yes
CD47	0.817696	0.655033	1.61709	0.281975	0.650427	Yes	Yes
CD48	1.59585	0.713808	-1.59819	0.411778	0.551743	Yes	No
CD5	0.408216	0.282361	-4.20268	0.715344	0.0123999	No	Yes
CD52	1.36176	0.51624	1.27329	0.650712	0.224599	Yes	No
CD53	1.04031	1.0072	-0.244763	0.743107	0.0849574	Yes	No
CD55	0.198627	0.099051	0.545981	-0.139207	0.897276	Yes	No
CD58	0.401464	0.0279053	-0.352871	-0.00380755	0.790101	Yes	No
CD59	0.547277	0.0950119	-0.125628	-0.176922	0.313719	Yes	Yes
CD6	1.33224	1.0113	-2.10886	1.22836	0.0120724	No	Yes
CD63	0.50531	0.121077	-0.165895	-0.265395	0.595341	Yes	Yes
CD69	1.47524	1.0604	0.467162	1.22158	0.664665	Yes	Yes
CD74	1.9492	0.526479	2.92888	0.505769	0.281908	Yes	Yes
CD81	0.378992	0.0447967	-0.774458	-0.0790273	0.639776	Yes	No
CD82	0.546872	0.147644	-0.660913	0.276427	0.406846	Yes	No
CD83	1.80568	1.11548	-2.48206	0.593831	0.246031	Yes	No
CD84	0.587817	0.238887	0.401087	-0.181212	0.759653	Yes	No
CD9	0.50763	0.456826	0.614227	-0.166742	0.0964586	Yes	Yes
CD93	0.941892	0.703789	0.401087	-0.207011	0.73719	Yes	No
CD96	1.66366	0.988763	-2.10884	0.460638	0.344423	Yes	Yes
CD99L2	0.267121	-0.170962	-0.150053	-0.158579	0.00462417	No	No
CDA	1.57418	-0.127033	0.425076	-1.14004	0.991566	Yes	No
CDADC1	0.232614	-0.198379	-2.05973	-0.11269	0.0828867	Yes	Yes
CDAN1	0.172031	-0.225177	-3.20771	-0.42992	0.0669329	Yes	No
CDC123	0.698185	0.29685	-0.037176	0.248447	0.772461	Yes	Yes
CDC14A	-0.0421719	-0.32011	-1.51068	-0.30843	0.0877902	Yes	No
CDC14B	0.192479	0.163425	-3.20671	-0.175872	0.0142625	No	No
CDC16	0.0561718	-0.0123777	-0.538658	-0.0183607	0.0287851	No	No
CDC20	1.587	0.974311	-1.26452	1.02699	0.125765	Yes	No
CDC23	0.41029	0.120136	-1.98409	0.212137	0.0246066	No	No
CDC25A	1.27702	1.03637	1.77263	0.998631	0.256209	Yes	No
CDC25B	1.10129	1.00509	-0.270042	0.86092	0.0545977	Yes	No
CDC25C	0.851555	0.81344	-0.976006	0.590974	0.0267796	No	Yes
CDC26	0.537894	0.133992	1.77263	0.0797058	0.127636	Yes	No
CDC27	0.250317	0.133427	-0.236611	-0.0841503	0.809211	Yes	No
CDC34	0.276599	0.010914	-1.9341	0.833059	0.302982	Yes	Yes
CDC37	0.682091	0.397821	-0.101592	0.671387	0.207491	Yes	No
CDC37L1	0.177989	0.00362682	0.0655761	-0.209259	0.792874	Yes	Yes
CDC40	0.166028	-0.0211352	-0.811425	0.0557097	0.0792858	Yes	Yes
CDC42	0.481483	0.232665	0.439798	0.129275	0.459452	Yes	Yes
CDC42BPA	0.124096	-0.180761	0.640938	-0.153184	0.246331	Yes	No
CDC42BPB	0.363072	0.142847	0.382483	0.277147	0.41758	Yes	Yes
CDC42BPG	0.0165826	-0.088468	1.51591	0.34322	0.15164	Yes	No
CDC42EP1	0.803053	0.717508	0.833604	1.0564	0.455179	Yes	No
CDC42EP2	0.399667	0.200987	1.77263	0.943775	0.562363	Yes	No
CDC42EP3	0.171792	0.0155953	1.79589	-0.171601	0.0594234	Yes	No
CDC42EP4	0.424172	0.383833	0.639835	0.15623	0.878822	Yes	No
CDC42SE1	0.692268	0.31664	1.64736	0.480081	0.218079	Yes	Yes
CDC42SE2	0.318651	0.191428	-0.405613	-0.0374979	0.701378	Yes	Yes
CDC45	1.18478	0.894227	0.734716	1.98647	0.37811	Yes	Yes
CDC5L	0.187398	0.0242475	-0.693376	0.117298	0.0649166	Yes	No
CDC6	1.01152	0.91456	-0.0479059	1.22554	0.171453	Yes	Yes
CDC7	0.50361	0.372378	-0.447345	0.491922	0.0237892	No	Yes
CDC73	0.146293	-0.065256	0.316022	-0.125994	0.617414	Yes	No
CDCA2	0.974427	0.646841	-1.58362	0.921189	0.0212779	No	No
CDCA3	0.803162	0.284276	-0.873583	0.349354	0.352914	Yes	No
CDCA4	0.458434	0.0185688	0.183579	0.0564844	0.339573	Yes	No
CDCA5	1.107	0.810024	-1.00529	1.29682	0.0911504	Yes	Yes
CDCA7	0.65337	0.10861	-0.0195029	0.657476	0.121849	Yes	No
CDCA7L	-0.298466	-0.492741	-1.00321	-0.190511	0.411621	Yes	No
CDCA8	1.33214	0.591813	-0.767509	0.94277	0.437505	Yes	Yes
CDCP1	0.799089	0.34965	1.09685	0.617098	0.997806	Yes	No
CDH1	0.746845	0.49583	0.911216	0.472105	0.375297	Yes	No
CDH11	-0.0226148	0.172602	0.420612	-0.0899453	0.611005	Yes	No
CDH13	-0.29015	-0.118002	0.730574	-0.029055	0.193972	Yes	No
CDH22	-0.225881	-0.746701	-0.922435	-0.334391	0.488838	Yes	No
CDH23	-0.0480016	-0.335889	-2.10886	0.00219536	0.0352787	No	No
CDH24	0.498683	0.285481	-1.28584	0.365234	0.0232674	No	No
CDH3	2.24249	1.61474	0.485506	1.6284	0.47761	Yes	Yes
CDH5	0.373253	0.218202	-2.08699	-0.0538366	0.0517356	Yes	Yes
CDH6	-0.165177	0.181345	-0.922435	-0.462765	0.979046	Yes	No
CDHR1	-0.170557	-0.716513	-0.864477	-0.167996	0.136761	Yes	Yes
CDHR3	0.122495	-0.0010353	-0.922435	-0.256081	0.36956	Yes	Yes
CDIP1	-0.0984037	-0.157237	-1.03724	-0.208983	0.0216295	No	Yes
CDIPT	0.244041	-0.112602	-0.148858	-0.252677	0.267703	Yes	No
CDK1	1.06014	0.765524	0.0809578	0.410902	0.943686	Yes	Yes
CDK10	0.190606	-0.0967541	-1.24914	0.33183	0.172964	Yes	No
CDK11A	0.277781	0.02546	0.105188	0.413274	0.774031	Yes	Yes
CDK11B	0.361396	0.11831	0.496325	0.38874	0.506534	Yes	Yes
CDK12	0.320488	0.12385	0.394192	0.0895137	0.366111	Yes	No
CDK13	0.205513	-0.0047669	-0.561923	-0.0467731	0.413583	Yes	Yes
CDK14	0.262405	-0.256571	-2.10886	-0.44802	0.316958	Yes	No
CDK16	0.546359	0.233546	-0.450894	0.410154	0.29316	Yes	No
CDK17	0.310134	0.156757	-0.206075	-0.0761945	0.809105	Yes	No
CDK18	0.589153	0.673977	0.425131	0.51313	0.987604	Yes	No
CDK19	0.209772	-0.00992147	0.0203605	-0.0552086	0.257772	Yes	No
CDK2	0.495923	0.290975	-0.355233	0.367927	0.158898	Yes	No
CDK2AP1	0.75134	0.430279	0.398849	-0.168874	0.571094	Yes	Yes
CDK2AP2	1.03358	0.714385	0.155862	0.859972	0.480004	Yes	Yes
CDK4	0.54416	0.131612	-0.731843	0.0458693	0.613411	Yes	No
CDK5	0.682373	0.275052	1.16052	0.576203	0.823229	Yes	Yes
CDK5RAP1	0.192095	0.0335603	-1.48478	0.0168956	0.0187378	No	No
CDK5RAP2	0.133965	-0.00806252	-0.823546	0.113392	0.0293157	No	Yes
CDK5RAP3	0.162898	-0.126937	0.254085	0.366115	0.642448	Yes	Yes
CDK6	0.190539	-0.412721	-1.07378	-0.338025	0.799169	Yes	No
CDK7	1.22239	0.353387	-0.540454	0.31696	0.739346	Yes	Yes
CDK8	0.343257	0.204366	0.586741	0.10458	0.771561	Yes	Yes
CDK9	0.154178	0.117384	-0.854927	0.171094	0.00488126	No	No
CDKAL1	0.13546	-0.145238	-1.49443	-0.0235566	0.0579754	Yes	No
CDKL1	-0.0385476	-0.143282	-0.922354	-0.27833	0.195008	Yes	No
CDKL3	-0.0112273	-0.41889	2.31315	0.150435	0.108353	Yes	No
CDKL5	0.416573	0.198056	-0.149709	-0.0748454	0.603587	Yes	Yes
CDKN1A	1.0489	0.917546	1.22541	0.461091	0.62164	Yes	Yes
CDKN1B	-0.066596	-0.39207	-0.580188	-0.155758	0.706084	Yes	No
CDKN1C	NA	-0.397216	-0.765706	-0.985477	0.331356	Yes	No
CDKN2A	1.10852	0.243926	-4.47643	0.25361	0.0504871	Yes	No
CDKN2AIP	0.578893	0.124621	0.385243	0.241984	0.918099	Yes	No
CDKN2AIPNL	0.139814	-0.0823602	-1.15585	-0.0122786	0.0608436	Yes	No
CDKN2B	0.542219	0.337401	-1.7615	-0.375875	0.380536	Yes	No
CDKN2C	0.420443	0.0403841	-0.927643	0.150054	0.264569	Yes	No
CDKN2D	0.500271	0.273252	0.114365	0.322918	0.941392	Yes	No
CDKN3	1.07976	0.943306	-0.218383	1.10537	0.0192378	No	No
CDNF	-0.285091	-0.339264	0.425119	-0.614007	0.375037	Yes	No
CDO1	-0.4244	-1.13317	1.77261	-1.17477	0.0990708	Yes	Yes
CDON	0.0787732	-0.491137	0.425146	-0.266446	0.886827	Yes	No
CDPF1	0.0773057	-0.157258	2.89378	0.409229	0.064578	Yes	Yes
CDR2	0.224083	-0.578294	-0.116195	-0.102486	0.647184	Yes	No
CDR2L	0.0854429	-0.0790825	0.425119	-0.408253	0.994065	Yes	No
CDS1	0.154071	-0.0897765	-0.450992	0.0492812	0.544163	Yes	No
CDS2	-0.0123198	-0.129713	3.19822	-0.400807	0.0189371	No	Yes
CDT1	0.515302	0.334185	-0.884323	0.962058	0.443724	Yes	Yes
CDV3	0.362045	0.252465	-0.00689637	0.143751	0.967175	Yes	Yes
CDYL	0.364514	0.14458	0.604387	0.328019	0.828557	Yes	No
CEACAM19	0.648554	0.646787	-0.254614	0.48307	0.042266	No	No
CEACAM6	0.0535294	-0.449499	0.425023	-0.754299	0.850595	Yes	No
CEBPA	0.272067	0.105918	-0.138569	-0.0288625	0.932111	Yes	No
CEBPB	0.421311	0.35961	-0.0554345	0.273036	0.28035	Yes	No
CEBPD	0.438485	0.486022	-0.629309	0.680041	0.0785357	Yes	No
CEBPG	0.390322	0.107027	0.432505	-0.0140559	0.366851	Yes	No
CEBPZ	0.352493	0.216651	-0.265423	0.0978597	0.633469	Yes	Yes
CECR1	0.551067	0.532953	1.7726	-0.0271309	0.379109	Yes	Yes
CECR7	-0.0568394	-0.215827	-0.227152	0.110925	0.348743	Yes	Yes
CELF1	0.294094	0.07329	0.28402	0.0890193	0.0732657	Yes	No
CELF2	-0.195641	0.0336225	-2.8748	-0.332863	0.0264193	No	No
CELF5	-0.192645	-0.643856	0.425119	0.359908	0.418747	Yes	Yes
CELSR1	0.316524	-0.0620133	-0.274878	0.334422	0.297063	Yes	Yes
CELSR2	0.14695	-0.0162902	-0.392826	0.311957	0.772066	Yes	Yes
CENPA	0.894246	0.46073	-0.849111	0.78521	0.123805	Yes	Yes
CENPB	0.436882	0.174472	-0.119363	0.62998	0.915085	Yes	Yes
CENPBD1	-0.00355782	-0.00358434	3.36734	0.228183	0.0063968	No	Yes
CENPC	-0.0219766	-0.283522	-0.110426	-0.263992	0.398383	Yes	Yes
CENPE	0.927424	0.709931	-0.654595	0.804539	0.0318811	No	No
CENPF	0.895577	0.575031	-1.68771	0.903133	0.0188123	No	Yes
CENPH	0.328109	0.293099	-1.04943	-0.0336004	0.114294	Yes	Yes
CENPI	0.707764	0.398923	0.401156	0.566014	0.291659	Yes	Yes
CENPJ	0.34848	0.107092	-1.10615	0.262234	0.0457194	No	No
CENPK	0.654824	0.366322	1.08637	0.482173	0.518502	Yes	No
CENPL	0.568407	0.449568	1.9379	0.243643	0.0815329	Yes	No
CENPM	0.472315	-0.122098	-0.764059	0.60694	0.525373	Yes	No
CENPN	0.771197	0.886092	-0.837766	0.973281	0.0182958	No	Yes
CENPO	0.707075	0.359844	0.586741	0.219451	0.782794	Yes	No
CENPP	0.346124	-0.0219182	0.192007	0.367968	0.37232	Yes	No
CENPQ	0.135189	-0.00283159	-0.480152	0.0899384	0.101465	Yes	No
CENPT	0.250246	-0.0187158	-0.415128	0.786364	0.97375	Yes	No
CENPV	-0.231764	-0.267126	0.425162	-0.489418	0.273364	Yes	No
CENPW	1.00256	0.667458	-0.465723	0.609385	0.236526	Yes	Yes
CEP104	0.382252	-0.00852707	2.60874	0.16551	0.036859	No	Yes
CEP112	0.378166	-0.167391	-1.51061	-0.120416	0.292523	Yes	Yes
CEP120	-0.0135362	-0.273594	-3.11267	-0.112693	0.0101531	No	No
CEP128	0.042733	-0.353699	1.15643	0.163012	0.456219	Yes	Yes
CEP135	0.412758	0.0909563	2.41123	0.0207132	0.0384071	No	No
CEP152	0.432245	0.276485	-0.711664	0.32443	0.0329165	No	Yes
CEP164	0.367918	0.129653	-0.16594	0.295295	0.551538	Yes	No
CEP170	Inf	0.0200115	-1.02443	-0.0331692	0.631345	Yes	Yes
CEP170B	0.510085	0.129071	1.0471	0.601172	0.893169	Yes	No
CEP19	0.791716	0.450166	-0.479313	0.0556256	0.933794	Yes	No
CEP192	0.289801	-0.0874927	-0.710438	-0.0702296	0.53975	Yes	No
CEP250	0.2623	-0.154361	-0.237133	0.316761	0.202049	Yes	No
CEP290	0.370517	-0.096547	0.690437	-0.0259626	0.492371	Yes	No
CEP350	0.170403	0.0080826	-0.461244	0.0658305	0.195045	Yes	No
CEP41	0.332281	-0.0572672	-1.236	0.0603677	0.181189	Yes	No
CEP44	-0.0928445	-0.343206	-0.623854	-0.228888	0.811274	Yes	No
CEP55	1.17739	1.12997	-0.70724	1.21925	0.00436042	No	No
CEP57	0.117948	-0.115706	-0.170739	-0.0952679	0.213667	Yes	No
CEP57L1	-0.0274459	-0.193201	-0.183924	-0.146656	0.159281	Yes	No
CEP63	0.219572	-0.251452	0.0897268	-0.0883662	0.916845	Yes	No
CEP68	-0.141392	-0.520393	-1.13223	-0.422633	0.591643	Yes	Yes
CEP70	-0.0278983	-0.0159993	-0.853685	-0.201394	0.0712878	Yes	Yes
CEP72	0.327575	0.0394897	2.89375	0.00472587	0.0154234	No	No
CEP76	0.127949	-0.107708	-0.246133	-0.172754	0.495265	Yes	No
CEP78	0.343385	0.18394	-0.772463	-0.0268479	0.33935	Yes	No
CEP85	0.38957	-0.0319909	-0.467306	0.301368	0.51984	Yes	No
CEP85L	0.0456979	-0.209453	1.77263	-0.392999	0.0826888	Yes	Yes
CEP89	0.327083	-0.0176808	0.118079	0.0357744	0.493905	Yes	Yes
CEP95	-0.0159732	-0.277232	0.567202	-0.0878491	0.346049	Yes	Yes
CEP97	0.111542	-0.0305015	-0.432393	-0.158755	0.859904	Yes	No
CEPT1	0.320654	0.0623609	-0.10199	-0.0479723	0.436744	Yes	No
CERK	0.110217	-0.237896	-2.7698	0.0937915	0.0173887	No	No
CERS2	0.498331	0.257637	1.01993	0.0875366	0.638092	Yes	Yes
CERS3	0.642341	0.164925	-0.0228273	0.567317	0.428358	Yes	Yes
CERS4	0.494204	0.22238	-1.3672	0.684812	0.111499	Yes	No
CERS5	0.0253455	-0.17352	1.20313	-0.0326884	0.0385875	No	No
CERS6	-0.11978	-0.340951	-1.06322	-0.147274	0.0895251	Yes	No
CES2	0.975211	0.289813	0.407822	0.26955	0.0581465	Yes	No
CES3	-0.162638	0.206914	-3.02	-0.487981	0.1075	Yes	Yes
CES4A	-0.450572	-0.688927	-0.116195	-0.0461626	0.524126	Yes	No
CETN2	0.517029	0.190893	-0.100411	0.0249079	0.731067	Yes	No
CETN3	0.55898	-0.125353	-0.34497	-0.13495	0.17997	Yes	No
CETP	0.691878	0.210767	-0.922435	-0.0203279	0.772579	Yes	No
CFB	NA	0.532733	2.4693	0.951323	0.557887	Yes	No
CFD	0.947533	-1.22359	-2.02795	-0.460445	0.907146	Yes	No
CFDP1	0.33422	-0.244976	-0.406597	0.105044	0.75209	Yes	No
CFH	-0.0600725	-0.603783	-1.29093	-0.537191	0.734295	Yes	No
CFI	0.770764	0.181607	-0.408457	-0.294075	0.509615	Yes	No
CFL1	1.06682	0.644987	0.0767499	0.659814	0.647419	Yes	No
CFL2	-0.424539	-0.00875956	-1.6171	-0.571976	0.481099	Yes	Yes
CFLAR	0.146514	0.065978	-0.466163	0.211646	0.100223	Yes	No
CFLAR-AS1	0.246711	0.0252546	1.77261	0.125223	0.0246913	No	No
CGGBP1	0.210045	-0.00824913	0.00867751	-0.0217293	0.0266967	No	No
CGNL1	-0.228373	-0.657856	-4.36635	-0.48159	0.0167095	No	No
CGRRF1	-0.105957	-0.180884	-2.12054	-0.47516	0.0519354	Yes	No
CHAC2	0.559809	0.704187	-3.19612	0.0564425	0.0411607	No	No
CHADL	-0.484789	-0.949626	-3.20675	-0.90924	0.0650675	Yes	Yes
CHAF1A	0.346858	0.0659148	-0.33531	0.328751	0.276326	Yes	Yes
CHAF1B	0.565697	0.376073	0.861705	0.632226	0.938979	Yes	No
CHAMP1	0.208443	0.0686087	-2.17072	-0.0147497	0.0137092	No	No
CHCHD1	0.704347	0.221362	0.0487173	0.0877947	0.139815	Yes	No
CHCHD10	0.436099	0.38619	0.285525	-0.0206237	0.294285	Yes	Yes
CHCHD2	0.475977	0.228109	-0.0262988	-0.0809002	0.526822	Yes	Yes
[truncated: 10,586 more rows]
