# Supplementary material for: Keratinocyte EGF signalling dominates in atopic dermatitis lesions: A comparative RNAseq analysis
Source: Exp Dermatol. 2022 May 15;31(9):1373–84. doi: 10.1111/exd.14605 (PMC9545602; doi:10.1111/exd.14605)
Supplement: Supplementary file 3 — Table S2 Differently expressed genes in keratinocyte‐enriched lesional skin. [file EXD-31-1373-s004.xlsx]

## Sheet: Sheet3
	Mack et al	Tsoi et al	He et al	Suarez_Farianas et al	t.test p-value	BH	log2fold
AADACL2	-0.671377	-0.478126	-0.42186	-0.322968	0.00752711	0.0377862	-0.473583
AAMP	0.488542	0.157659	0.250813	0.189066	0.0360971	0.0466603	0.27152
ABAT	-0.268344	-0.472573	-0.922435	-0.348674	0.0410663	0.0479413	-0.503006
ABCC1	0.807355	0.635634	0.586905	0.608956	0.000952467	0.0367115	0.659713
ABCF2	0.720758	0.488718	0.195794	0.579902	0.0208252	0.0412206	0.496293
ABHD3	0.521835	0.32551	0.544553	0.19246	0.0179529	0.0407285	0.396089
ABLIM1	0.17304	0.168353	0.22785	0.128891	0.00332864	0.0377862	0.174534
ACER2	0.331231	0.320637	0.420888	0.470394	0.00174706	0.0377862	0.385788
ACIN1	0.316199	0.0787258	0.440954	0.285979	0.0335223	0.0459447	0.280465
ACO2	0.296722	0.252515	0.413612	0.216476	0.00629192	0.0377862	0.294831
ACPP	0.422136	0.474635	0.422997	0.308645	0.00136951	0.0373859	0.407103
ACTN1	0.664719	0.80345	0.555847	0.426573	0.00463907	0.0377862	0.612647
ACTR3	0.583416	0.38916	0.656493	0.182159	0.0237855	0.0414604	0.452807
ADAM19	1.73996	1.73155	2.19241	1.131	0.00438202	0.0377862	1.69873
ADAM9	0.606176	0.407676	0.669229	0.205558	0.0204741	0.0410433	0.47216
ADAMTS14	1.10081	0.80215	1.66916	0.572616	0.0221576	0.0414604	1.03618
ADAR	0.717361	0.428041	0.818932	0.458785	0.00809336	0.0377862	0.60578
ADAT3	0.571227	0.627767	1.03225	0.795941	0.00527941	0.0377862	0.756796
ADCY3	0.631643	0.31672	1.18498	0.429039	0.0449703	0.0488186	0.640596
ADORA2A-AS1	-0.359403	-0.429911	-0.922435	-0.495513	0.0223309	0.0414604	-0.551815
ADRM1	0.644243	0.302619	0.224999	0.519446	0.0220606	0.0414604	0.422827
AFAP1L2	0.822462	0.823774	0.668925	0.553414	0.00163632	0.0377862	0.717144
AGGF1	0.320823	0.0894419	0.501911	0.309929	0.0362656	0.0467259	0.305526
AGPAT2	0.32899	0.293941	0.276769	0.138301	0.00844255	0.0377862	0.2595
AGR2	-0.53518	-0.543142	-1.32215	-0.771035	0.023245	0.0414604	-0.792877
AGTR1	-1.31637	-1.14923	-0.922464	-1.53826	0.00250718	0.0377862	-1.23158
AHSA1	0.636803	0.27864	0.88531	0.239625	0.0451117	0.0488376	0.510095
AIFM1	0.43979	0.284786	0.163257	0.122091	0.0384022	0.0474801	0.252481
AIMP2	0.704693	0.303984	0.539421	0.44023	0.00975906	0.0377862	0.497082
AK2	0.51456	0.338145	0.0690981	0.383883	0.0398027	0.0477743	0.326421
AKAP12	-0.156029	-0.337543	-0.444708	-0.454484	0.0151968	0.0396116	-0.348191
AKIP1	0.483647	0.18936	0.666984	0.561229	0.0188739	0.0408026	0.475305
AKIRIN1	0.481519	0.392308	0.387307	0.0738097	0.0334115	0.0459447	0.333736
AKIRIN2	0.607195	0.526793	0.054195	0.401864	0.0471788	0.0491731	0.397512
AKR1B10	3.75833	2.81392	2.72304	3.33286	0.000964038	0.0367115	3.15704
ALDH3A2	-0.236734	-0.686233	-0.400665	-0.456788	0.0173184	0.0407285	-0.445105
ALDH3B2	0.961214	0.400983	0.42502	0.568508	0.0199115	0.0409135	0.588931
ALDH5A1	-0.204839	-0.470054	-0.786164	-0.311156	0.0395605	0.0476809	-0.443053
ALDH6A1	-0.410111	-0.673111	-0.453557	-0.592524	0.003161	0.0377862	-0.532326
ALG1	0.673134	0.413333	0.58692	0.305626	0.00945213	0.0377862	0.494753
ALG5	0.493084	0.251221	0.1907	0.254215	0.0211734	0.0413555	0.297305
ALOX15	2.7156	1.98907	1.77261	1.34862	0.00638449	0.0377862	1.95647
AMOTL1	0.371206	0.142935	0.465957	0.227774	0.02487	0.0422497	0.301968
ANKEF1	0.617738	0.281703	0.586741	0.11316	0.0465013	0.0490633	0.399835
ANKFY1	0.243459	0.126752	0.163688	0.109914	0.0123326	0.0382432	0.160953
ANKRD13D	0.448223	0.0847232	0.545168	0.253792	0.0476029	0.0492287	0.332977
ANKRD22	0.540476	0.235916	0.849455	0.464608	0.0258486	0.042602	0.522614
ANKRD36BP2	-0.387272	-0.828614	-0.461693	-0.666826	0.00994339	0.0377862	-0.586101
ANXA7	0.685533	0.286829	0.403388	0.27703	0.0225771	0.0414604	0.413195
AP1B1	0.593519	0.335619	0.857282	0.382795	0.019816	0.0408143	0.542304
AP1M2	0.505077	0.158448	0.594872	0.639813	0.0224019	0.0414604	0.474553
AP2A1	0.210686	0.188949	0.258178	0.382237	0.00920898	0.0377862	0.260013
AP2S1	0.997922	0.602691	0.338046	1.01718	0.0205055	0.0410586	0.73896
AP3B1	0.356757	0.229346	0.131229	0.195794	0.0170702	0.0406389	0.228281
AP3D1	0.298486	0.298399	0.224695	0.425538	0.00495979	0.0377862	0.311779
APEH	0.671557	0.46645	0.314211	0.588404	0.00719045	0.0377862	0.510156
APLP2	0.433739	0.344858	0.260113	0.0401112	0.0494148	0.0499726	0.269705
APOBEC3F	0.313592	0.491853	0.720009	0.225289	0.0278747	0.0433049	0.437686
APOBR	1.27782	0.512743	1.77261	1.52445	0.0185596	0.0408026	1.27191
APOD	-0.893336	-0.823933	-1.80749	-1.02016	0.0154232	0.0396116	-1.13623
APOL1	1.55964	1.4079	0.722552	0.892931	0.0106517	0.0377862	1.14575
APOL6	1.16133	1.2375	0.527336	0.930011	0.00909532	0.0377862	0.964044
AQP3	1.87264	1.42049	1.07189	0.882319	0.00915287	0.0377862	1.31184
AQR	0.34357	0.187476	0.439756	0.0950009	0.0409629	0.0479413	0.266451
ARAP2	0.599791	0.345799	0.746822	0.508225	0.00723551	0.0377862	0.550159
AREG	1.31443	2.39399	0.648697	0.765121	0.048833	0.0497003	1.28056
ARFGAP1	0.29439	0.148919	0.292177	0.624868	0.043331	0.0483924	0.340088
ARFIP2	0.518467	0.207202	0.466929	0.32658	0.0124724	0.0382432	0.379795
ARHGAP1	0.624117	0.242979	0.801325	0.434063	0.0222294	0.0414604	0.525621
ARHGAP24	-0.494243	-0.476855	-0.766548	-0.393533	0.00713834	0.0377862	-0.532795
ARHGEF1	0.486607	0.372914	0.679532	0.770602	0.00774264	0.0377862	0.577414
ARHGEF10	-0.485427	-0.409234	-0.931875	-0.384704	0.0229495	0.0414604	-0.55281
ARL2	0.2912	0.121685	0.523285	0.228177	0.0416259	0.0480899	0.291087
ARL4D	0.668999	0.296358	0.657254	0.333526	0.0167268	0.0402656	0.489034
ARNTL2	1.37995	1.18489	1.20825	1.05555	0.000367452	0.0333999	1.20716
ARPC1A	0.682161	0.346652	0.555254	0.530156	0.00465198	0.0377862	0.528556
ARPC1B	1.1045	0.90498	1.40796	0.533097	0.0125499	0.0382432	0.987633
ARPC2	0.57454	0.326322	0.161065	0.259195	0.0332441	0.0459402	0.33028
ARPC3	0.652077	0.384399	0.295521	0.232032	0.0241896	0.0417096	0.391007
ARPC4	0.692204	0.449679	0.784637	0.355024	0.010899	0.0378505	0.570386
ARPC5	0.502373	0.228607	0.233727	0.317586	0.0152779	0.0396116	0.320574
ARPC5L	0.881588	0.507569	0.456875	0.570971	0.00794526	0.0377862	0.604251
ARRDC1	0.460673	0.21888	0.889951	0.49798	0.0337768	0.0459447	0.516871
ARSB	0.50862	0.444667	0.425119	0.0715398	0.0348529	0.0463095	0.362486
ASCC1	0.117469	0.0943967	0.206615	0.0503774	0.0377147	0.0469664	0.117215
ASCC2	0.468608	0.20163	0.695892	0.208773	0.0448062	0.0487888	0.393726
ASCC3	0.595811	0.435082	0.466629	0.218092	0.0120071	0.0382432	0.428904
ASL	0.44182	0.282606	0.288399	0.616091	0.0140458	0.0391018	0.407229
ASPG	0.396311	0.255345	0.663318	0.911727	0.0314317	0.0449844	0.556675
ATAD3A	0.890008	0.707299	0.502545	0.933839	0.0045385	0.0377862	0.758423
ATF4	0.683904	0.532204	0.248146	0.530906	0.0119203	0.0382432	0.49879
ATG4D	0.340432	0.209614	0.430126	0.215539	0.0111008	0.0378669	0.298928
ATP13A2	0.620314	0.339002	0.969671	0.319914	0.0344134	0.0461878	0.562225
ATP5F1	0.539825	0.316496	0.547523	0.215126	0.0164035	0.039955	0.404743
ATP5J2	0.830808	0.329484	0.533257	0.428533	0.0163196	0.039954	0.53052
ATP6AP1	0.440291	0.123823	0.266818	0.260601	0.0244873	0.0419885	0.272883
ATP6V0B	0.57145	0.412577	1.02334	0.219938	0.047473	0.0492287	0.556827
ATP6V1B2	0.512984	0.476519	0.271318	0.291184	0.00831387	0.0377862	0.388001
ATP6V1C2	0.252276	0.234174	0.425059	0.474541	0.0106114	0.0377862	0.346512
ATP6V1D	0.654712	0.367613	0.625425	0.297009	0.0125124	0.0382432	0.48619
ATP6V1E1	0.407609	0.134801	0.397083	0.204006	0.025289	0.0424034	0.285875
ATP6V1G1	0.599408	0.299511	0.315474	0.158805	0.0338596	0.0459447	0.343299
ATXN2L	0.386043	0.150747	0.297829	0.17306	0.0197195	0.0408026	0.25192
ATXN3	-0.0800473	-0.223794	-0.215374	-0.330729	0.0256367	0.0425872	-0.212486
ATXN7L3	0.75811	0.401221	0.572218	0.465012	0.00590621	0.0377862	0.54914
AUNIP	1.25302	0.977359	0.472334	0.482364	0.0256609	0.0425872	0.796269
AUP1	0.498323	0.279187	0.766142	0.406907	0.0179291	0.0407285	0.48764
AURKAIP1	0.984521	0.351065	0.471951	0.594265	0.0221257	0.0414604	0.60045
AVEN	0.628502	0.371472	0.122463	0.384647	0.0355869	0.0466401	0.376771
B3GNT5	0.805721	0.645754	1.43816	0.327779	0.0410713	0.0479413	0.804354
B4GALT1	0.625326	0.573636	1.12483	0.207752	0.0438057	0.0485341	0.632886
B4GALT2	0.56981	0.223111	0.425099	0.389276	0.0110155	0.0378669	0.401824
BACE2	0.330418	0.191765	0.192756	0.0800868	0.0303397	0.0443407	0.198756
BATF	1.64653	0.855843	0.586741	1.19368	0.0183926	0.0407582	1.0707
BATF3	1.78404	1.38802	0.420612	0.632103	0.0454775	0.0488376	1.05619
BAX	0.63738	0.440362	0.967928	0.4067	0.0175868	0.0407285	0.613093
BAZ1A	0.53058	0.36717	0.195072	0.413139	0.0123759	0.0382432	0.37649
BAZ2A	0.29267	0.0416194	0.314156	0.348095	0.037991	0.0471565	0.249135
BCAP31	0.679956	0.246223	0.443491	0.656671	0.0155932	0.0396116	0.506585
BCAR1	0.508506	0.563156	0.875361	0.790445	0.00445274	0.0377862	0.684367
BCCIP	0.491291	0.224588	0.142045	0.216835	0.0391315	0.0476809	0.26869
BCKDK	0.510914	0.239695	0.311078	0.89969	0.0453073	0.0488376	0.490344
BCL10	0.664889	0.467731	0.809913	0.278764	0.0172607	0.0407285	0.555324
BCL3	1.23241	0.987266	0.21029	1.32439	0.0340372	0.0459592	0.93859
BCR	0.551835	0.564362	1.66264	0.772223	0.0433111	0.0483924	0.887765
BDKRB1	0.885717	0.32347	0.425131	0.830289	0.0224275	0.0414604	0.616152
BDKRB2	1.04236	0.591314	0.967453	0.725866	0.00417143	0.0377862	0.831749
BEX2	-0.440283	-0.264105	-0.488958	-0.583842	0.00700143	0.0377862	-0.444297
BHLHE40	1.42038	0.741426	0.356791	0.589687	0.0424645	0.0483894	0.77707
BID	0.588447	0.445291	0.554473	0.243567	0.00975396	0.0377862	0.457944
BIN3	0.280701	0.116296	0.281221	0.134123	0.0204642	0.0410433	0.203085
BIRC3	1.44646	1.05004	2.2476	0.604424	0.0312928	0.0448973	1.33713
BLM	1.05375	0.753409	0.0773371	0.837762	0.0482636	0.0495261	0.680565
BLOC1S2	0.657557	0.361757	0.360808	0.125963	0.0406835	0.0479413	0.376521
BLVRB	0.338911	0.149887	0.182817	0.120858	0.0266612	0.0427981	0.198118
BMS1	0.427218	0.16826	0.321786	0.39689	0.0108124	0.0377862	0.328539
BOK	0.420917	0.234812	0.553612	0.603201	0.0118022	0.0382432	0.453136
BRCA1	0.51307	0.363254	0.178534	0.507771	0.0157369	0.0396116	0.390657
BSG	0.596148	0.27953	0.181118	0.715223	0.0396405	0.0476809	0.443005
BST2	0.804004	0.863659	0.594649	0.825883	0.00103329	0.0367115	0.772049
BTBD3	0.627427	0.329249	0.693024	0.248098	0.022594	0.0414604	0.47445
BTG3	0.695715	0.394569	0.144944	0.283166	0.0477787	0.0492923	0.379599
BYSL	0.645898	0.576472	1.62091	1.09127	0.0265942	0.0427981	0.983638
C10orf99	2.60406	2.17536	4.45216	2.59303	0.0101357	0.0377862	2.95615
C11orf84	0.443341	0.287204	0.425131	0.857871	0.026486	0.0427981	0.503387
C12orf4	0.534639	0.273368	0.342284	0.205721	0.0174041	0.0407285	0.339003
C12orf56	1.28675	0.768444	0.425119	0.949302	0.017495	0.0407285	0.857404
C15orf48	1.01178	0.417309	1.78405	0.651334	0.0480944	0.0495261	0.966119
C16orf70	0.497968	0.206645	0.305547	0.345209	0.0112548	0.0378669	0.338842
C16orf91	0.628375	0.401609	0.474372	0.415419	0.00268033	0.0377862	0.479944
C17orf62	0.686676	0.425086	0.46564	0.274182	0.012243	0.0382432	0.462896
C19orf53	0.721623	0.231104	0.490811	0.436447	0.0186223	0.0408026	0.469996
C19orf66	0.932661	0.558873	0.558109	0.667149	0.0045638	0.0377862	0.679198
C1orf131	0.409329	0.142818	0.434899	0.263312	0.0193855	0.0408026	0.31259
C1orf162	0.446064	0.508147	0.696111	0.179924	0.0233225	0.0414604	0.457562
C1QTNF1	0.836157	1.13642	1.09308	0.783494	0.00169906	0.0377862	0.962288
C1RL	0.337555	0.151004	0.364787	0.400753	0.0110893	0.0378669	0.313525
C1RL-AS1	0.827445	0.577908	0.357672	0.702461	0.00863231	0.0377862	0.616371
C2CD2L	0.332716	0.0792705	0.401121	0.287928	0.0285827	0.0436791	0.275259
C2orf54	0.697177	0.40561	1.31338	0.430475	0.0433976	0.0483924	0.711661
C5orf46	-1.35823	-2.3996	-3.20947	-1.1574	0.0238656	0.0414604	-2.03117
C6orf106	0.313867	0.26693	0.224151	0.328519	0.00125992	0.0373859	0.283367
C6orf62	0.467128	0.263822	0.531056	0.325779	0.00761719	0.0377862	0.396946
C9orf3	0.441051	0.218014	0.457807	0.249018	0.0121806	0.0382432	0.341472
CA12	0.519243	0.114812	0.228582	0.238303	0.0493601	0.0499726	0.275235
CACNB4	1.36089	0.982193	1.68942	0.90628	0.0064724	0.0377862	1.2347
CALM1	0.791868	0.512823	0.258255	0.271099	0.0354778	0.0466401	0.458511
CALML5	0.843719	0.635643	1.09773	0.989851	0.00297289	0.0377862	0.891736
CALR	0.901688	0.675882	0.646606	0.709261	0.00104262	0.0367115	0.733359
CALU	0.501066	0.31784	0.253211	0.113343	0.0346969	0.046202	0.296365
CAMSAP1	0.568593	0.328009	0.138074	0.396302	0.027664	0.0432619	0.357744
CANT1	0.868402	0.639272	0.900517	0.50468	0.00454557	0.0377862	0.728218
CAP1	0.692966	0.491299	0.146968	0.387	0.0324154	0.045268	0.429558
CAPG	0.641916	0.352139	0.536649	0.56854	0.00340191	0.0377862	0.524811
CAPN1	0.639685	0.498803	0.30037	0.771077	0.0119308	0.0382432	0.552484
CAPRIN1	0.533655	0.277336	0.303501	0.166691	0.0253138	0.0424034	0.320296
CAPZA1	0.714541	0.385896	0.306832	0.248129	0.0284825	0.0436791	0.413849
CARD10	0.544737	0.526962	0.459967	0.280782	0.00487777	0.0377862	0.453112
CARD6	0.881404	1.05471	1.76412	0.449393	0.0321966	0.045268	1.03741
CARF	-0.0978819	-0.317256	-0.379771	-0.326219	0.020545	0.04109	-0.280282
CARHSP1	0.967255	0.721265	0.737257	0.206081	0.0263747	0.0427981	0.657964
CASC1	-0.268935	-0.750453	-0.922387	-0.884034	0.018258	0.0407582	-0.706452
CASP10	0.624255	0.559985	0.549341	0.284115	0.00678121	0.0377862	0.504424
CASP7	0.741215	0.401487	0.772598	0.570279	0.00541693	0.0377862	0.621395
CBFB	0.502529	0.358546	0.76525	0.171153	0.0370836	0.0467824	0.44937
CCDC124	0.695223	0.502726	0.731332	1.61487	0.0375062	0.0468082	0.886037
CCDC137	0.827591	0.274319	0.745186	1.01437	0.0199607	0.0409249	0.715368
CCDC153	0.402914	0.190997	0.56648	0.38739	0.0151038	0.0396116	0.386945
CCDC167	0.811212	0.418729	0.32079	0.476316	0.0175937	0.0407285	0.506762
CCDC25	0.325803	0.156945	0.255299	0.0577459	0.0423103	0.0483894	0.198948
CCDC43	0.377249	0.267941	0.76555	0.342481	0.0292689	0.0438642	0.438305
CCDC51	0.775595	0.539324	0.174538	0.458883	0.0293537	0.0438642	0.487085
CCDC58	0.241678	0.219071	0.183262	0.0677226	0.0192772	0.0408026	0.177933
CCDC7	-0.0966182	-0.51032	-0.733353	-0.438016	0.0434086	0.0483924	-0.444577
CCDC74A	-0.210711	-0.634716	-1.09523	-0.494082	0.0458249	0.0490436	-0.608684
CCDC85A	-0.373327	-0.790405	-0.149709	-0.753068	0.0441793	0.0487301	-0.516627
CCDC86	0.775058	0.453262	1.20433	0.939661	0.0126799	0.0382432	0.843078
CCDC88A	0.463624	0.375	0.392294	0.0664335	0.0347028	0.046202	0.324338
CCDC88C	0.765696	0.300817	0.338767	0.476803	0.0209388	0.0412258	0.470521
CCL1	3.96083	2.56663	1.66917	1.60793	0.0209136	0.0412258	2.45114
CCL17	4.01542	2.11233	2.2157	1.25715	0.0255798	0.0425755	2.40015
CCL18	2.14975	0.846581	2.21571	1.11781	0.0204213	0.0410433	1.58246
CCL2	2.14088	1.43326	3.90254	1.37266	0.0330891	0.0459098	2.21233
CCL28	-0.444785	-0.319423	-0.694698	-0.472551	0.00851235	0.0377862	-0.482864
CCND3	0.25892	0.433509	0.360301	0.194684	0.00978343	0.0377862	0.311853
CCNE1	1.0086	0.91201	1.66914	1.74929	0.00872497	0.0377862	1.33476
CCNF	0.636499	0.360409	1.20757	0.828109	0.0237056	0.0414604	0.758147
CCR2	1.54511	1.36676	1.77261	0.704833	0.00988264	0.0377862	1.34733
CCR5	1.87092	1.46246	3.08951	1.00638	0.0253536	0.0424034	1.85732
CCT5	0.868961	0.602066	0.429815	0.480288	0.00898973	0.0377862	0.595282
CCT7	0.750714	0.3885	0.203264	0.402559	0.0315928	0.045084	0.436259
CCT8	0.566426	0.369585	0.259495	0.270114	0.0141846	0.039145	0.366405
CD274	1.6611	1.52435	1.77261	0.870127	0.00550265	0.0377862	1.45705
CD2BP2	0.415652	0.140878	0.241255	0.524077	0.0310455	0.0446499	0.330466
CD34	-0.172585	-0.875861	-0.427976	-0.811899	0.0409681	0.0479413	-0.57208
CD4	0.907826	0.318611	0.425119	0.383432	0.0325863	0.0454314	0.508747
CD44	0.597343	0.539111	0.369924	0.46723	0.00208703	0.0377862	0.493402
CD52	1.36176	0.51624	1.27329	0.650712	0.0213371	0.0414604	0.9505
CD69	1.47524	1.0604	0.467162	1.22158	0.0159687	0.0396116	1.05609
CDC25A	1.27702	1.03637	1.77263	0.998631	0.00566814	0.0377862	1.27116
CDC42	0.481483	0.232665	0.439798	0.129275	0.0314753	0.0450094	0.320805
CDC42BPB	0.363072	0.142847	0.382483	0.277147	0.0128268	0.0382432	0.291387
CDC42EP1	0.803053	0.717508	0.833604	1.0564	0.00130667	0.0373859	0.852642
CDC42EP4	0.424172	0.383833	0.639835	0.15623	0.0271518	0.043187	0.401018
CDC45	1.18478	0.894227	0.734716	1.98647	0.0229465	0.0414604	1.20005
CDCP1	0.799089	0.34965	1.09685	0.617098	0.0198052	0.0408143	0.715671
CDH1	0.746845	0.49583	0.911216	0.472105	0.00830445	0.0377862	0.656499
CDH22	-0.225881	-0.746701	-0.922435	-0.334391	0.0434917	0.0483924	-0.557352
CDH3	2.24249	1.61474	0.485506	1.6284	0.0266673	0.0427981	1.49278
CDK11B	0.361396	0.11831	0.496325	0.38874	0.0234914	0.0414604	0.341193
CDK18	0.589153	0.673977	0.425131	0.51313	0.00191795	0.0377862	0.550348
CDK2AP2	1.03358	0.714385	0.155862	0.859972	0.0357887	0.0466401	0.690949
CDK5	0.682373	0.275052	1.16052	0.576203	0.035146	0.0465541	0.673537
CDKN1A	1.0489	0.917546	1.22541	0.461091	0.0113083	0.0378993	0.913236
CDKN1C	-0.371969	-0.397216	-0.765706	-0.985477	0.024086	0.0416558	-0.630092
CDKN2AIP	0.578893	0.124621	0.385243	0.241984	0.0424641	0.0483894	0.332685
CDKN2D	0.500271	0.273252	0.114365	0.322918	0.0318065	0.0451835	0.302701
CDYL	0.364514	0.14458	0.604387	0.328019	0.0317169	0.0451668	0.360375
CENPI	0.707764	0.398923	0.401156	0.566014	0.00602751	0.0377862	0.518464
CENPK	0.654824	0.366322	1.08637	0.482173	0.0262313	0.0427528	0.647422
CENPO	0.707075	0.359844	0.586741	0.219451	0.0236638	0.0414604	0.468278
CEP57L1	-0.0274459	-0.193201	-0.183924	-0.146656	0.0364145	0.0467259	-0.137807
CHAF1B	0.565697	0.376073	0.861705	0.632226	0.00895026	0.0377862	0.608925
CHD7	0.449305	0.177921	0.826671	0.431026	0.0387811	0.0475837	0.471231
CHI3L2	2.04837	1.80876	2.68794	0.865823	0.0162181	0.039954	1.85273
CHMP1A	0.537049	0.255328	0.563881	0.633702	0.00937883	0.0377862	0.49749
CHMP4B	0.437657	0.225446	0.469078	0.213395	0.015774	0.0396116	0.336394
CHST1	1.27022	1.61775	0.425131	0.666874	0.0357082	0.0466401	0.994995
CHST12	-0.148182	-0.51466	-0.448348	-0.242551	0.0291305	0.0438354	-0.338435
CHTF8	0.254465	0.197986	0.218074	0.255295	0.000495474	0.0333999	0.231455
CHUK	0.325265	0.286933	0.378844	0.140875	0.0115307	0.0382432	0.282979
CIAPIN1	0.692413	0.49476	0.65113	0.441059	0.00253003	0.0377862	0.569841
CIB1	0.661401	0.561391	0.727651	0.740066	0.000489347	0.0333999	0.672627
CISD1	0.558337	0.271687	0.402976	0.219049	0.0172696	0.0407285	0.363012
CISH	1.53702	1.07721	1.79816	0.876087	0.00814974	0.0377862	1.32212
CITED4	0.842839	0.467353	0.24071	0.480782	0.0265865	0.0427981	0.507921
CLDND2	0.294183	0.380604	0.425058	0.126622	0.0186979	0.0408026	0.306617
CLEC2A	-0.592603	-0.86114	-0.472749	-0.739632	0.0042857	0.0377862	-0.666531
CLEC2B	0.260133	0.0332151	0.222753	0.223739	0.0366641	0.0467824	0.18496
CLEC7A	2.12699	1.65844	2.04936	0.677978	0.0163521	0.039955	1.62819
CLIP4	-0.0587105	-0.240828	-0.240957	-0.299044	0.0276618	0.0432619	-0.209885
CLN6	0.594969	0.324433	0.284636	0.39313	0.0102503	0.0377862	0.399292
CLPP	0.615429	0.33968	0.608504	0.859542	0.0106817	0.0377862	0.605788
CLSPN	1.02906	0.806027	0.156722	1.02732	0.0351978	0.0465541	0.754782
CLTB	0.554523	0.213214	0.380867	0.569506	0.0144035	0.0392032	0.429528
CLTC	0.464604	0.296847	0.500848	0.175483	0.0177392	0.0407285	0.359446
CMIP	0.488431	0.333855	0.306149	0.567136	0.00650779	0.0377862	0.423893
CMTM7	0.38348	0.185099	0.425144	0.295537	0.00898417	0.0377862	0.322315
CMYA5	-0.676961	-0.827814	-1.7484	-0.533537	0.0407534	0.0479413	-0.946677
CNFN	2.06737	1.31634	3.11444	2.073	0.0101973	0.0377862	2.14279
CNN2	0.979385	0.69228	0.412086	0.818452	0.00904697	0.0377862	0.725551
CNOT11	0.653782	0.287302	0.4059	0.240585	0.0232254	0.0414604	0.396892
COA3	0.612161	0.163112	0.372147	0.392642	0.0247028	0.0422144	0.385016
COASY	0.681412	0.323929	0.357063	0.74714	0.0168143	0.0403372	0.527386
COBL	-0.224062	-0.591948	-0.756938	-0.228134	0.043514	0.0483924	-0.450271
COG4	0.39736	0.11645	0.227962	0.137987	0.0411465	0.0479533	0.21994
COL27A1	0.654876	0.297975	1.02684	0.694259	0.0206704	0.0411248	0.668487
COL4A4	1.97615	1.23547	3.14688	0.889933	0.0360086	0.0466603	1.81211
COLEC11	-0.139163	-0.584963	-0.922435	-0.535995	0.0424242	0.0483894	-0.545639
COMMD5	0.482253	0.279313	0.345163	0.337294	0.00354469	0.0377862	0.361006
COPE	0.657884	0.341242	0.402795	0.716011	0.0105949	0.0377862	0.529483
COTL1	1.59892	1.29077	0.634372	0.496018	0.0315837	0.045084	1.00502
COX5A	0.794274	0.424486	0.561215	0.177077	0.032199	0.045268	0.489263
COX6A1	0.559498	0.316245	0.150557	0.260629	0.0337282	0.0459447	0.321732
COX7B	0.627277	0.372503	0.296004	0.149328	0.0364571	0.0467259	0.361278
COX8A	0.731927	0.380948	0.125249	0.385767	0.0471283	0.0491501	0.405973
CPEB4	0.411646	0.200108	0.276437	0.0736169	0.0425019	0.0483894	0.240452
CPSF2	0.458934	0.280006	0.653009	0.318858	0.0148166	0.0396116	0.427702
CRABP2	1.9884	1.02858	1.14572	0.95066	0.0129394	0.0382432	1.27834
CREB3	0.446716	0.112211	0.290387	0.193933	0.0360249	0.0466603	0.260812
CREG1	-0.105213	-0.150855	-0.186261	-0.31693	0.0250803	0.0424034	-0.189815
CRELD2	0.76539	0.551883	1.11025	0.443244	0.0164194	0.039955	0.717693
CRTAP	-0.0675274	-0.313881	-0.386805	-0.346848	0.0304627	0.0444075	-0.278765
CRY2	-0.416145	-0.691667	-0.521337	-0.174312	0.025188	0.0424034	-0.450865
CSF2RB	1.33635	1.09281	2.2157	0.571568	0.0320042	0.045268	1.3041
CSNK1A1	0.809941	0.544089	0.406422	0.356421	0.0137683	0.0388326	0.529218
CSNK2A1	0.342002	0.0842144	0.193992	0.216334	0.0288332	0.0437648	0.209135
CST3	0.833362	0.618671	0.984537	0.26714	0.0225078	0.0414604	0.675928
CST7	2.27465	1.35094	1.83024	1.42568	0.00394623	0.0377862	1.72038
CSTA	1.11048	0.457468	0.394723	0.654017	0.0272411	0.0432024	0.654172
CTDP1	0.154295	0.141758	0.501335	0.277474	0.0484616	0.0495819	0.268716
CTNNA1	0.369099	0.160172	0.420768	0.202881	0.0196872	0.0408026	0.28823
CTR9	0.552067	0.372792	0.177766	0.406141	0.0162992	0.039954	0.377191
CTSC	2.04825	1.624	0.632194	0.777555	0.033205	0.0459376	1.2705
CTSD	0.656573	0.403426	0.0804166	0.531577	0.0432279	0.0483924	0.417998
CTSV	-0.14273	-0.316815	-0.444774	-0.332591	0.0157607	0.0396116	-0.309228
CTTN	0.493697	0.208669	0.586012	0.473246	0.0122333	0.0382432	0.440406
CUL3	0.272754	0.106648	0.375675	0.13567	0.0378155	0.0470581	0.222687
CUX1	0.488265	0.220764	0.564025	0.371136	0.011864	0.0382432	0.411047
CWH43	0.768437	0.253407	0.348567	0.442768	0.0271166	0.0431764	0.453295
CXADR	0.593508	0.419917	0.467397	0.1416	0.0237933	0.0414604	0.405605
CXCL11	2.93546	2.80206	2.55023	1.36071	0.00675342	0.0377862	2.41212
CXCL2	1.08836	1.47259	2.72218	0.622701	0.0464225	0.0490531	1.47646
CXCL3	0.962525	1.21723	2.21571	0.492213	0.0437458	0.0485252	1.22192
CXCL9	3.23466	2.38052	1.66914	0.882504	0.0267706	0.042823	2.0417
CXCR4	0.855081	1.3763	1.7551	0.564092	0.0233993	0.0414604	1.13764
CXXC1	0.332254	0.190871	0.546014	0.491453	0.0167195	0.0402656	0.390148
CYB561	0.439635	0.184505	0.39821	0.386223	0.00855555	0.0377862	0.352143
CYBA	1.01222	0.56581	0.81689	0.539781	0.00721661	0.0377862	0.733675
CYBRD1	-0.368327	-0.959429	-0.513157	-1.05358	0.0227032	0.0414604	-0.723622
CYCS	0.779077	0.710403	0.393577	0.557316	0.00571809	0.0377862	0.610094
CYFIP1	0.401803	0.268163	0.265575	0.208613	0.00602788	0.0377862	0.286039
CYP27B1	1.38874	1.4397	3.36736	1.03793	0.0415419	0.0480571	1.80843
CYP2S1	1.10636	0.784191	1.77265	1.35856	0.00919988	0.0377862	1.25544
CYP2W1	-1.17411	-1.90259	-2.08702	-0.695253	0.0201472	0.0409588	-1.46474
CYP4F22	0.873987	0.717513	0.425119	1.07876	0.0111574	0.0378669	0.773846
CYTH1	0.331757	0.115767	0.216699	0.348037	0.0186447	0.0408026	0.253065
CYTIP	1.25809	0.518915	0.863103	0.785147	0.0112385	0.0378669	0.856315
DAPK2	0.714587	0.836355	0.965618	0.546315	0.00333428	0.0377862	0.765719
DAPK3	0.210949	0.324649	0.279758	0.606324	0.0263727	0.0427981	0.35542
DARS	0.348444	0.201084	0.271167	0.0772998	0.0299141	0.0442052	0.224499
DAXX	0.415037	0.230014	0.809404	0.351703	0.0366769	0.0467824	0.45154
DAZAP1	0.425284	0.306301	0.281478	0.495499	0.00494657	0.0377862	0.37714
DBNDD1	0.835093	0.481215	1.77261	0.654215	0.0475753	0.0492287	0.935783
DBT	-0.112557	-0.204726	-0.270528	-0.186737	0.0094383	0.0377862	-0.193637
DCAF13	0.609288	0.447138	0.238947	0.111592	0.0496809	0.0499726	0.351741
DCBLD1	0.478261	0.356801	0.420888	0.112507	0.0238378	0.0414604	0.342114
DCLRE1B	0.672778	0.29361	0.730633	0.178701	0.0417058	0.04815	0.46893
DCTN2	0.324024	0.107425	0.135077	0.363092	0.0372813	0.0467824	0.232405
DCTN5	0.404451	0.222701	0.287282	0.166085	0.0132491	0.0382432	0.27013
DCTN6	0.385763	0.23194	0.48509	0.205247	0.0157949	0.0396116	0.32701
DDA1	0.426659	0.0767352	0.632514	0.67988	0.0454577	0.0488376	0.453947
DDIT4	0.448488	0.572283	0.756248	0.113921	0.039642	0.0476809	0.472735
DDX10	0.466889	0.115033	0.619874	0.347189	0.0358583	0.0466401	0.387246
DDX19A	0.385257	0.182482	0.146003	0.293144	0.0190111	0.0408026	0.251722
DDX23	0.489793	0.16176	0.188003	0.502466	0.0364928	0.0467259	0.335506
DDX28	0.750196	0.518384	0.93394	0.408788	0.0115453	0.0382432	0.652827
DDX46	0.393384	0.113754	0.307819	0.326045	0.0177059	0.0407285	0.285251
DDX5	0.403008	0.265005	0.216221	0.34607	0.00510996	0.0377862	0.307576
DDX56	0.549696	0.275199	0.433554	0.501071	0.00520175	0.0377862	0.43988
DEDD2	0.56652	0.224437	0.797786	0.458226	0.0231892	0.0414604	0.511742
DENND1C	0.528224	0.0444518	0.425119	0.615036	0.0490678	0.0498769	0.403207
DENR	0.605375	0.293655	0.339746	0.244308	0.0193059	0.0408026	0.370771
DEPDC1B	0.969106	0.88191	0.302318	0.734356	0.0164758	0.039955	0.721923
DGAT1	0.420596	0.256177	0.929191	1.06804	0.0419074	0.0482277	0.6685
DGKZ	0.398593	0.254839	0.562297	0.226524	0.0184532	0.0407813	0.360563
DHRS13	0.542685	0.170705	0.399723	0.293304	0.0211278	0.0413454	0.351604
DHRS3	0.197554	0.142305	0.247716	0.122642	0.00813859	0.0377862	0.177554
DHRS9	0.591733	1.11873	0.425199	0.617142	0.01934	0.0408026	0.6882
DHTKD1	0.349846	0.149766	0.546346	0.216687	0.0364785	0.0467259	0.315661
DHX15	0.246423	0.0847721	0.143237	0.0640921	0.045904	0.0490436	0.134631
DHX32	0.446831	0.29412	0.722268	0.397326	0.0146744	0.0395751	0.465136
DHX37	0.270096	0.277399	0.844865	0.432141	0.0430203	0.0483924	0.456125
DHX8	0.282198	0.173552	0.475231	0.250114	0.0192951	0.0408026	0.295274
DIAPH1	0.456447	0.360064	0.06769	0.489746	0.0372962	0.0467824	0.343487
DIP2B	0.386583	0.213383	0.0462978	0.286796	0.047401	0.0492287	0.233265
DLAT	0.459041	0.242737	0.233826	0.0892669	0.0436665	0.0484996	0.256218
DLEU2	0.193246	0.121172	0.0498579	0.0865065	0.0345236	0.046192	0.112696
DLG5	0.381871	0.138299	0.681917	0.296065	0.0464385	0.0490531	0.374538
DNA2	0.674749	0.474953	0.53597	0.480796	0.00135571	0.0373859	0.541617
DNAJA1	0.793086	0.446671	0.259577	0.240201	0.0426666	0.0483924	0.434884
DNAJA2	0.476769	0.27128	0.691676	0.252964	0.0260275	0.042699	0.423172
DNAJB1	0.600624	0.339433	0.331571	0.575605	0.00802248	0.0377862	0.461808
DNAJB11	0.729003	0.553802	0.31868	0.365876	0.0135673	0.0386421	0.49184
DNAJB6	0.718781	0.606176	0.536299	0.609195	0.000494638	0.0333999	0.617613
DNAJC25	0.498217	0.426946	0.347732	0.171093	0.0143429	0.039145	0.360997
DNAJC8	0.447781	0.153612	0.166959	0.317381	0.0298403	0.044134	0.271433
DNASE1L1	0.545941	0.456912	0.420265	0.189963	0.012992	0.0382432	0.40327
DNASE1L3	1.64386	1.81769	0.442405	0.9297	0.0324056	0.045268	1.20841
DNMT1	0.629409	0.526829	0.0998439	0.769681	0.0392642	0.0476809	0.506441
DOCK10	1.02134	0.634536	0.26737	0.459113	0.0340233	0.0459592	0.59559
DOHH	0.808845	0.523675	0.743712	1.0964	0.00673192	0.0377862	0.793158
DOK2	0.614158	0.884279	0.425131	0.61442	0.00673193	0.0377862	0.634497
DPAGT1	0.893307	0.576601	0.798452	0.528077	0.00408949	0.0377862	0.699109
DPCD	0.419335	0.15524	0.302529	0.699567	0.0418381	0.048206	0.394168
DPM2	0.564697	0.251856	0.367088	0.402839	0.00870019	0.0377862	0.39662
DPP4	0.717998	0.561363	0.157142	0.30273	0.0409767	0.0479413	0.434808
DSC2	3.02795	1.91718	1.04107	1.09575	0.0317685	0.0451668	1.77049
DSG1	0.602539	0.13613	0.339143	0.353742	0.0331556	0.0459282	0.357888
DSG3	1.79628	1.5242	0.540017	1.00002	0.0224043	0.0414604	1.21513
DTL	0.710965	0.53579	0.45526	0.748252	0.00313715	0.0377862	0.612567
DTX3L	0.988683	0.890015	1.50743	0.525134	0.0169853	0.0405486	0.977814
DUOX1	0.957905	0.683298	2.20892	0.915773	0.0406772	0.0479413	1.19147
DUOXA1	1.11529	0.803778	0.92833	1.00397	0.000681745	0.0333999	0.962843
DUS3L	0.389236	0.188279	0.619242	0.777511	0.0316087	0.045084	0.493567
DUSP12	0.406577	0.192999	0.542754	0.116928	0.048413	0.0495616	0.314815
DUSP14	0.912224	0.564332	0.597393	0.325434	0.0155683	0.0396116	0.599846
DUSP7	0.737436	0.450645	0.904055	0.626089	0.00567915	0.0377862	0.679556
DYNC1H1	0.229605	0.0753491	0.392053	0.262424	0.0346365	0.046202	0.239858
DYNLL1	0.666012	0.437543	0.205176	0.608731	0.01895	0.0408026	0.479365
DYNLT1	0.825395	0.263299	0.68182	0.446524	0.0210978	0.0413454	0.55426
E2F3	0.792497	0.675063	0.324671	0.450291	0.0131692	0.0382432	0.56063
E2F4	0.616426	0.366803	0.452684	0.892921	0.0151575	0.0396116	0.582209
E2F7	0.97312	0.459002	1.91562	0.727412	0.0487524	0.0496734	1.01879
E2F8	0.550003	0.361174	1.21156	0.637505	0.0327145	0.0454631	0.690061
EBF1	-0.0633203	-0.552092	-0.360134	-0.619247	0.049285	0.0499726	-0.398698
EBP	0.690034	0.259137	0.848803	0.503914	0.0200388	0.0409314	0.575472
ECE2	1.19171	0.627096	1.40074	1.31679	0.00738152	0.0377862	1.13408
ECHDC1	0.227404	0.159133	0.319564	0.0988495	0.0239156	0.0414604	0.201237
EDA	-0.459432	-0.851947	-0.922435	-0.804083	0.00514637	0.0377862	-0.759474
EDARADD	0.368222	0.100961	0.12676	0.310298	0.0419954	0.0482277	0.22656
EDEM1	0.505383	0.379545	0.439616	0.502774	0.000609715	0.0333999	0.456829
EDF1	0.6103	0.126256	0.235281	0.506789	0.0470274	0.0491501	0.369657
EED	0.368061	0.0916251	0.148883	0.217105	0.0406648	0.0479413	0.206419
EEF2K	-0.171158	-0.573374	-0.72906	-0.415687	0.0286049	0.0436791	-0.47232
EFCAB13	-0.224854	-0.584321	-0.922401	-0.527435	0.0289314	0.0437648	-0.564753
EFHD1	-0.525541	-0.486434	-0.922456	-0.789365	0.00742385	0.0377862	-0.680949
EFHD2	0.794572	0.618076	0.85498	0.722386	0.000686764	0.0333999	0.747504
EFNB1	0.521083	0.357714	1.07357	0.310429	0.0482572	0.0495261	0.565698
EGR1	0.333859	0.311583	0.156483	0.196486	0.0103338	0.0377862	0.249603
EHBP1L1	0.839285	0.595297	1.10925	0.665093	0.00596742	0.0377862	0.802232
EHD1	0.267714	0.317192	0.886834	0.559968	0.0370521	0.0467824	0.507927
EHF	1.16393	1.19729	1.90461	0.918971	0.00880272	0.0377862	1.2962
EIF2B4	0.32664	0.0971818	0.134035	0.271805	0.0321721	0.045268	0.207416
EIF2S1	0.687579	0.397247	0.768037	0.288072	0.018525	0.0408026	0.535234
EIF2S2	0.56558	0.432804	0.143537	0.420808	0.0216848	0.0414604	0.390682
EIF3I	0.795277	0.344487	0.613524	0.369652	0.0157469	0.0396116	0.530735
EIF4A3	0.994201	0.751837	0.792627	0.606398	0.00223978	0.0377862	0.786266
EIF4E	0.523473	0.446814	0.13808	0.251562	0.0309775	0.0446499	0.339982
EIF4E2	0.71659	0.259606	0.586544	0.233629	0.0332832	0.0459447	0.449092
EIF4G1	0.546719	0.328765	1.02745	0.537874	0.0258293	0.042602	0.610201
EIF5A	0.973755	0.554646	0.596683	0.683408	0.00503457	0.0377862	0.702123
EIF6	0.957789	0.647898	0.355176	0.703421	0.0125344	0.0382432	0.666071
ELK1	0.349161	0.151637	0.474589	0.511842	0.0195668	0.0408026	0.371807
ELL2	0.778295	0.390382	0.917431	0.560501	0.0108148	0.0377862	0.661652
ELOF1	0.729352	0.333505	0.34951	0.674729	0.0155419	0.0396116	0.521774
ELOVL5	-0.168159	-0.0797011	-0.317958	-0.275008	0.0296398	0.0440865	-0.210207
ELP6	0.615842	0.181157	1.1034	0.546876	0.0483266	0.0495274	0.611818
EMC3	0.42999	0.24943	0.249932	0.0697734	0.0425538	0.0483911	0.249781
EMP3	0.278702	0.290717	0.372805	0.484918	0.00490581	0.0377862	0.356785
EMX2OS	-0.488343	-0.96701	-0.922435	-0.592256	0.00830428	0.0377862	-0.742511
ENKUR	2.04891	2.26633	1.66914	0.240255	0.0419912	0.0482277	1.55616
ENTPD3-AS1	-0.296096	-0.469886	-0.151128	-0.448811	0.0193802	0.0408026	-0.34148
EPHA1-AS1	0.289507	0.0823349	0.420331	0.181334	0.0439626	0.0486407	0.243377
EPHB2	0.74002	1.10986	0.425119	0.608418	0.015593	0.0396116	0.720853
EPHB4	0.545319	0.386527	1.31485	0.5182	0.0464305	0.0490531	0.691224
EPHX3	1.29608	0.587272	0.220589	1.0997	0.0465377	0.0490678	0.800911
EPSTI1	2.11297	1.79669	3.69747	1.3571	0.0217946	0.0414604	2.24106
ERC1	0.423584	0.149897	0.603959	0.415937	0.0237301	0.0414604	0.398344
ESPL1	0.53825	0.371123	0.0888555	0.668823	0.0447007	0.0487888	0.416763
ESRRA	0.631177	0.537879	0.594951	0.186314	0.017515	0.0407285	0.48758
ETF1	0.458414	0.263759	0.516747	0.357164	0.0056469	0.0377862	0.399021
ETHE1	1.01651	0.944586	1.06192	0.762001	0.000735291	0.0333999	0.946254
EXO1	0.991505	0.686181	0.529385	0.799552	0.00450437	0.0377862	0.751656
EXOC2	0.312313	0.115918	0.311056	0.0839119	0.0441453	0.0487301	0.2058
EXOC3	0.594001	0.49662	1.03723	0.517161	0.0137889	0.0388326	0.661252
EXOSC10	0.317525	0.0811322	0.308241	0.187379	0.0281137	0.0434416	0.22357
EXOSC4	0.579294	0.402367	0.842394	0.649338	0.00651282	0.0377862	0.618348
EXOSC8	0.369724	0.123181	0.18425	0.226577	0.0229943	0.0414604	0.225933
EXT2	0.36284	0.223017	0.307668	0.190374	0.00627373	0.0377862	0.270975
EZH2	0.754592	0.433392	0.130073	0.551597	0.0372762	0.0467824	0.467413
F11R	0.466709	0.119793	0.245831	0.187501	0.0426688	0.0483924	0.254958
F12	1.40237	0.921775	0.512846	0.311192	0.0470455	0.0491501	0.787045
F3	-0.840522	-1.4564	-2.06363	-0.937354	0.0180879	0.0407569	-1.32448
FAAH2	0.731199	0.548192	0.287738	0.692337	0.0111091	0.0378669	0.564867
FABP5	2.10274	1.59462	0.463026	1.39261	0.0270905	0.0431748	1.38825
FABP6	2.0156	1.06054	2.77642	1.46974	0.0159655	0.0396116	1.83057
FABP7	-1.59949	-1.27759	-1.76026	-1.27224	0.00119521	0.0373859	-1.47739
FAM111B	1.01163	1.04106	0.233585	0.877852	0.0249231	0.0422983	0.791033
FAM129B	0.721462	0.520644	0.764768	0.856399	0.00206762	0.0377862	0.715818
FAM136A	0.636227	0.384223	0.625924	0.36733	0.00644713	0.0377862	0.503426
FAM13A	-0.101114	-0.366547	-0.529312	-0.338855	0.0323543	0.045268	-0.333957
FAM189A2	-0.381077	-0.72328	-1.51064	-0.892187	0.0341104	0.0459958	-0.876796
FAM207A	0.388517	0.283212	1.10401	0.848428	0.0426381	0.0483924	0.656043
FAM208B	0.285005	0.130018	0.0922877	0.105422	0.0414708	0.0480571	0.153183
FAM214B	0.626994	0.428397	1.42723	0.520813	0.046505	0.0490633	0.750858
FAM32A	0.512146	0.1432	0.269907	0.311249	0.0273052	0.0432102	0.309125
FAM43A	1.05426	0.476433	1.2384	0.671151	0.0159084	0.0396116	0.860062
FAM45A	0.39938	0.232992	0.392276	0.0711408	0.0388229	0.0475837	0.273947
FAM49A	0.250557	0.248661	0.420888	0.202227	0.0100276	0.0377862	0.280583
FAM49B	0.647394	0.517621	0.263063	0.262916	0.0216943	0.0414604	0.422748
FAM50A	0.322707	0.190678	0.187199	0.343732	0.00832237	0.0377862	0.261079
FAM58A	0.732144	0.343203	1.10894	0.316067	0.0444154	0.0487455	0.625087
FAM83B	0.505293	0.226779	0.68524	0.209084	0.0384922	0.0474935	0.406599
FAM83C	0.518569	0.199815	0.0975067	0.403755	0.0496263	0.0499726	0.304911
FAM96B	0.729378	0.428167	0.19163	0.402104	0.028831	0.0437648	0.43782
FAN1	-0.415037	-0.345195	-0.236566	-0.0753514	0.0361712	0.0466603	-0.268038
FANCD2	0.491258	0.504819	1.11036	0.278795	0.0446719	0.0487888	0.596308
FAR2	-0.724511	-0.452858	-0.922401	-0.501229	0.00925514	0.0377862	-0.65025
FBLIM1	1.21525	1.05772	0.812189	0.178382	0.0373726	0.0467824	0.815886
FBLN1	-0.0944197	-1.08666	-0.94116	-0.723805	0.0474166	0.0492287	-0.711511
FBLN2	-0.212107	-0.807673	-0.608734	-0.381569	0.0307302	0.0445343	-0.502521
FBLN5	-0.281988	-0.738617	-0.681092	-0.523736	0.0121428	0.0382432	-0.556358
FBXL19	0.600787	0.532133	1.24227	0.790184	0.0158321	0.0396116	0.791343
FBXL19-AS1	0.832095	0.721284	0.438179	1.27423	0.0182101	0.0407582	0.816447
FBXL3	-0.031449	-0.206914	-0.240685	-0.30046	0.0433733	0.0483924	-0.194877
FDXR	0.549534	0.238196	0.315223	0.636031	0.0191725	0.0408026	0.434746
FGD3	1.25348	0.769189	1.79585	1.01689	0.0117448	0.0382432	1.20885
FGD6	0.346235	0.338521	0.119756	0.189475	0.0213378	0.0414604	0.248497
FGF11	0.318552	0.545113	0.457866	0.720963	0.0090027	0.0377862	0.510624
FGFBP1	1.04276	1.33546	2.05666	1.13056	0.00907095	0.0377862	1.39136
FH	0.627682	0.339495	0.166235	0.226365	0.0450793	0.0488376	0.339944
FHL5	-0.489573	-0.128156	-0.922435	-0.679679	0.0453427	0.0488376	-0.554961
FJX1	0.961001	0.502163	0.57783	0.690675	0.00650887	0.0377862	0.682917
FKBP4	0.55561	0.244434	0.574197	0.331745	0.0137916	0.0388326	0.426497
FLNB	0.543319	0.469765	0.589505	0.311445	0.00429453	0.0377862	0.478508
FMNL1	0.794005	0.519591	0.425088	0.790391	0.00677621	0.0377862	0.632269
FMNL3	0.582651	0.51575	0.216101	0.346737	0.0153125	0.0396116	0.41531
FOSL1	2.48101	3.48034	1.23367	2.215	0.0146243	0.0395751	2.3525
FOXE1	0.593302	1.54594	1.77261	0.482603	0.0439998	0.0486507	1.09861
FPGS	0.450767	0.375109	0.281594	0.649849	0.0111651	0.0378669	0.43933
FPR3	0.632013	1.04235	1.77261	0.693124	0.0289202	0.0437648	1.03502
FRMD8	0.696166	0.617293	0.384662	0.35554	0.00895113	0.0377862	0.513415
FSCN1	1.51593	1.36893	1.45853	1.39397	2.70593e-05	0.0233522	1.43434
FST	-0.658516	-0.261484	-1.40447	-0.849311	0.0444245	0.0487455	-0.793446
FTSJ3	0.51787	0.224796	0.834736	0.315188	0.0394983	0.0476809	0.473148
FXYD5	0.772068	0.711314	0.211986	0.446929	0.0253444	0.0424034	0.535574
G6PD	0.379549	0.41957	0.0866525	0.633781	0.0432464	0.0483924	0.379888
GAA	0.169648	0.0711106	0.104339	0.260288	0.0359733	0.0466603	0.151346
GABARAPL1	-0.451237	-0.564471	-0.22525	-0.512796	0.00987824	0.0377862	-0.438438
GABRB3	-0.773096	-0.503651	-0.461693	-0.644748	0.00353381	0.0377862	-0.595797
GADD45GIP1	0.853769	0.413629	0.228355	0.917656	0.0369071	0.0467824	0.603352
GALE	0.843305	0.713583	0.257885	0.384383	0.027822	0.0432619	0.549789
GALNT15	-2.43222	-2.09886	-1.51065	-1.09369	0.00939424	0.0377862	-1.78385
GALNT6	1.58167	1.57489	0.894264	1.80272	0.00504482	0.0377862	1.46339
GAN	-0.828069	-1.1933	-0.250332	-0.778603	0.0293847	0.0438642	-0.762576
GANAB	0.387205	0.213005	0.455154	0.168603	0.020929	0.0412258	0.305992
GARS	0.764047	0.633604	0.864831	0.615601	0.00116645	0.0373859	0.719521
GAS1	-0.356353	-0.597871	-0.895344	-0.880092	0.0130133	0.0382432	-0.682415
GATAD2A	0.426324	0.177602	0.839799	0.458696	0.0400597	0.0478829	0.475605
GBP1	1.13056	1.02045	1.30503	0.964465	0.00067903	0.0333999	1.10513
GBP2	0.414492	0.337592	0.133987	0.473346	0.0194223	0.0408026	0.339854
GBP3	0.855971	0.450854	0.847121	0.305691	0.0217875	0.0414604	0.614909
GDE1	0.443919	0.289945	0.390278	0.102051	0.0267115	0.0428078	0.306548
GDPD3	1.34721	1.04654	0.419977	0.852466	0.0180429	0.0407285	0.916549
GID8	0.559594	0.233537	0.923101	0.649268	0.0252562	0.0424034	0.591375
GINS3	1.18748	0.81538	1.77266	0.489901	0.0304285	0.0444075	1.06635
GIPC1	0.758491	0.522444	1.13899	0.680645	0.00961101	0.0377862	0.775143
GJB2	3.23032	2.68491	2.25976	1.35284	0.00923327	0.0377862	2.38196
GKAP1	-0.465261	-0.485427	-0.40087	-0.566054	0.000775988	0.0333999	-0.479403
GLTP	0.699892	0.439755	0.705809	0.590393	0.00227872	0.0377862	0.608962
GLTSCR2	-0.273537	-0.559858	-0.566953	-0.144278	0.0354025	0.0466092	-0.386156
GLYR1	0.439734	0.124086	0.22707	0.265613	0.0276607	0.0432619	0.264126
GMFG	1.11689	0.644176	0.343826	0.29969	0.0495377	0.0499726	0.601144
GMPPB	0.569893	0.544779	0.844922	0.645621	0.00241518	0.0377862	0.651304
GMPR2	0.472348	0.062538	0.351553	0.39114	0.0373046	0.0467824	0.319395
GNA15	1.3731	0.847096	2.0119	0.890164	0.0180243	0.0407285	1.28056
GNB2	0.469712	0.233145	0.2204	0.311664	0.0125433	0.0382432	0.30873
GNL3	0.603306	0.396869	0.183402	0.361384	0.0206736	0.0411248	0.38624
GOLGA7B	1.17121	0.65646	0.434894	0.758177	0.0162971	0.039954	0.755184
GPATCH3	0.320664	0.107698	0.374513	0.436704	0.0226122	0.0414604	0.309895
GPD1	-0.388581	-0.830654	-2.10886	-1.6765	0.049431	0.0499726	-1.25115
GPR153	1.05338	0.62361	0.448904	0.557595	0.0148683	0.0396116	0.670872
GPR183	0.741958	0.969916	0.586905	0.44803	0.00869615	0.0377862	0.686702
GPR68	1.65888	1.1942	2.60486	0.737332	0.0303125	0.0443407	1.54882
GPRIN1	2.46557	1.83209	3.03151	2.05505	0.00298713	0.0377862	2.34605
GPS2	0.366782	0.177104	0.137535	0.532907	0.0449519	0.0488186	0.303582
GPX1	0.504305	0.484479	0.275029	0.164082	0.0228366	0.0414604	0.356974
GRAMD2	0.463805	0.188189	0.425131	0.287984	0.0125894	0.0382432	0.341277
GRHL1	0.562623	0.238192	0.763781	0.351075	0.0259791	0.042699	0.478918
GRIP2	0.526182	0.379704	0.425119	0.588999	0.00206516	0.0377862	0.480001
GRPEL1	0.722247	0.457995	0.746095	0.389147	0.00783394	0.0377862	0.578871
GRWD1	0.625391	0.350725	0.146747	0.672591	0.0356531	0.0466401	0.448863
GSDMC	1.05482	0.538535	1.58495	0.672051	0.0261789	0.0427261	0.96259
GSDMD	0.432959	0.7043	0.567	1.28119	0.0280442	0.0434416	0.746361
GSN	-0.318498	-0.396733	-0.712756	-0.48215	0.0112347	0.0378669	-0.477534
GSTO1	0.792917	0.550459	0.369438	0.225061	0.0288403	0.0437648	0.484469
GTF2B	0.40225	0.209316	0.293967	0.268682	0.00535685	0.0377862	0.293554
GTF2F1	0.541144	0.198766	0.307575	0.506053	0.0175374	0.0407285	0.388385
GTF2H1	0.374043	0.21916	0.12432	0.238254	0.0188335	0.0408026	0.238944
GZMB	2.43719	2.38653	2.89375	1.87977	0.00138627	0.0373859	2.39931
H2AFY	0.591193	0.497386	0.0844258	0.328216	0.0432326	0.0483924	0.375305
HAPLN3	1.16867	1.23697	0.82865	0.694986	0.00490735	0.0377862	0.98232
HAUS1	0.305154	0.328491	0.252951	0.207717	0.00205732	0.0377862	0.273578
HAUS8	0.515133	0.315987	0.61345	0.516069	0.00431185	0.0377862	0.49016
HBEGF	1.52707	2.27035	0.19203	1.57217	0.0492418	0.0499726	1.3904
HCAR2	0.861331	0.660388	0.28608	0.586843	0.0152237	0.0396116	0.59866
HDAC1	0.741437	0.458042	1.42801	0.503057	0.0396227	0.0476809	0.782635
HDAC2	0.388501	0.1266	0.176591	0.122433	0.0479517	0.0494412	0.203531
HDGF	0.559853	0.314071	0.719744	0.549839	0.00768095	0.0377862	0.535877
HELZ2	1.39214	1.1086	0.678494	0.976328	0.00595796	0.0377862	1.03889
HEPHL1	3.55563	2.7844	2.77642	2.99815	0.000480253	0.0333999	3.02865
HERC6	2.24356	1.59623	1.68628	1.30507	0.00319374	0.0377862	1.70778
HIBCH	0.614977	0.325693	0.24478	0.175492	0.0388444	0.0475837	0.340236
HIF1A	0.917739	0.633203	0.221877	0.29638	0.0486143	0.0496114	0.5173
HIGD1A	0.927816	0.729781	1.12509	0.314335	0.020873	0.0412258	0.774255
HIST1H1B	1.14675	0.798307	0.331346	0.677991	0.0218963	0.0414604	0.738599
HIST1H1D	0.89152	0.497646	0.114805	0.749153	0.0454264	0.0488376	0.563281
HIST1H2AE	1.04705	0.510993	0.28464	0.799122	0.0285822	0.0436791	0.660452
HIST1H2AG	1.07261	0.668489	0.604392	0.205052	0.0370016	0.0467824	0.637636
HIST1H2AH	1.24351	0.940864	0.306033	1.16763	0.0231672	0.0414604	0.914511
HIST1H2AI	1.14661	0.676246	1.77261	1.37536	0.012258	0.0382432	1.24271
HIST1H2AL	1.37866	0.933286	1.77261	0.82614	0.0110039	0.0378669	1.22767
HIST1H2BG	1.06166	0.600375	0.420888	0.811341	0.0135288	0.0385961	0.723566
HIST1H3C	1.27438	1.00241	1.29589	0.926564	0.00125357	0.0373859	1.12481
HIST1H3I	1.47139	0.831302	0.996048	1.19986	0.0038624	0.0377862	1.12465
HIVEP2	0.532699	0.245142	0.306006	0.296418	0.0124777	0.0382432	0.345066
HIVEP3	0.851447	0.416162	1.3705	0.557228	0.0323223	0.045268	0.798834
HK1	0.582975	0.258769	1.08928	0.511025	0.0392733	0.0476809	0.610511
HK2	1.11525	1.23236	2.2157	0.644161	0.0290544	0.0437997	1.30187
HLA-E	0.125531	0.171147	0.152712	0.197828	0.00178206	0.0377862	0.161804
HM13	0.532602	0.338379	0.177837	0.372185	0.0164173	0.039955	0.355251
HMGA1	0.521446	0.366779	0.10841	0.699396	0.0429119	0.0483924	0.424008
HMGCR	0.559961	0.449032	0.500604	0.442453	0.000380924	0.0333999	0.488012
HMGXB3	0.596702	0.445469	0.582849	0.506091	0.0006299	0.0333999	0.532778
HMOX2	1.02333	0.617387	0.12486	0.623909	0.0475465	0.0492287	0.597372
HNRNPA2B1	0.596149	0.351918	0.164927	0.555258	0.0248137	0.0422371	0.417063
HNRNPAB	0.707128	0.300597	0.323379	0.545355	0.016695	0.0402656	0.469115
HNRNPC	0.515749	0.29035	0.315265	0.194612	0.016482	0.039955	0.328994
HNRNPF	0.62097	0.296262	0.233765	0.479944	0.0190624	0.0408026	0.407735
HNRNPU	0.414881	0.129751	0.185064	0.167582	0.0402135	0.0479413	0.224319
HOMER3	0.685046	0.668034	2.14287	1.16453	0.0433801	0.0483924	1.16512
HPCAL1	0.552749	0.469975	0.601608	0.218513	0.0123933	0.0382432	0.460711
HPRT1	0.418155	0.500514	0.690644	0.142227	0.0310387	0.0446499	0.437885
HPSE	1.07092	0.942406	0.472258	0.835933	0.00754764	0.0377862	0.830379
HR	0.291922	0.245626	0.449081	0.695186	0.0254812	0.0424523	0.420454
HRCT1	-1.60845	-1.30203	-1.51068	-0.623751	0.0107925	0.0377862	-1.26123
HS3ST3B1	1.43307	1.27826	1.66917	0.481586	0.0180088	0.0407285	1.21552
HSD11B2	-0.122067	-0.0520885	-0.249674	-0.184945	0.0368856	0.0467824	-0.152194
HSD17B10	0.668713	0.249302	0.235169	0.319722	0.0363697	0.0467259	0.368227
HSD17B13	-1.37109	-1.63491	-0.922435	-0.764799	0.00993613	0.0377862	-1.17331
HSD3B7	0.580835	0.456147	1.10761	0.532687	0.0203419	0.0410433	0.669321
HSPA12A	-0.0831724	-0.126314	-0.282708	-0.195846	0.0290217	0.0437997	-0.17201
HSPA14	0.36882	0.213282	0.356013	0.300883	0.00313618	0.0377862	0.30975
HSPA4	0.6123	0.381962	0.793623	0.352622	0.0141887	0.039145	0.535127
HSPA4L	0.315066	0.342737	0.461379	0.166797	0.0130431	0.0382432	0.321495
HSPA6	1.14048	0.633616	1.80529	0.90835	0.0206926	0.0411248	1.12193
HSPA8	0.970367	0.741488	0.256662	0.594885	0.0233584	0.0414604	0.640851
HSPA9	0.59573	0.345225	0.169661	0.382093	0.0236281	0.0414604	0.373177
HSPBP1	0.549111	0.465594	1.00375	0.722222	0.0103811	0.0377862	0.68517
HSPD1	0.729031	0.469479	0.26462	0.350286	0.0206501	0.0411248	0.453354
HSPH1	0.878686	0.689824	0.364511	0.619708	0.0092715	0.0377862	0.638182
HTT	0.221253	0.0917086	0.117474	0.179816	0.0139407	0.0389194	0.152563
HYAL2	0.332961	0.304562	0.589059	0.597946	0.0105292	0.0377862	0.456132
ICAM1	1.4952	1.16467	2.8938	0.686284	0.0461825	0.0490531	1.55999
ID1	1.08186	0.802705	1.16743	0.359453	0.0183603	0.0407582	0.852862
ID4	-0.634603	-1.24502	-1.43173	-1.11439	0.00739476	0.0377862	-1.10643
IDE	0.476668	0.221289	0.332373	0.332845	0.00735972	0.0377862	0.340794
IDH2	0.718723	0.446601	0.461933	0.580552	0.00315133	0.0377862	0.551952
IDH3A	0.684687	0.694954	0.123579	0.450256	0.0356852	0.0466401	0.488369
IDH3B	0.476829	0.238089	0.425876	0.250032	0.0106026	0.0377862	0.347707
IDH3G	0.431169	0.0898207	0.654721	0.437617	0.0407572	0.0479413	0.403332
IFI16	1.11067	0.910791	0.295258	0.665588	0.0239113	0.0414604	0.745578
IFI27	2.87324	2.05041	2.28506	1.20434	0.00893968	0.0377862	2.10326
IFI30	0.596278	0.226276	1.30804	1.2244	0.0477556	0.0492923	0.83875
IFI44	1.72059	1.82161	2.30437	0.710559	0.0162948	0.039954	1.63928
IFI6	2.29033	2.34843	0.517048	1.0148	0.0439327	0.0486388	1.54265
IFIH1	1.10577	0.805441	1.21553	0.819666	0.00241381	0.0377862	0.9866
IFIT3	1.18816	1.21605	2.80171	0.740634	0.0460327	0.0490436	1.48664
IFITM1	1.38428	1.2717	1.69834	0.425921	0.0218064	0.0414604	1.19506
IFITM3	1.40131	1.23109	1.20579	0.693253	0.00507957	0.0377862	1.13286
IFNAR2	0.661844	0.661681	0.395134	0.240447	0.0182151	0.0407582	0.489777
IFRD2	1.13684	0.81397	0.604767	1.59364	0.0170397	0.0406223	1.0373
IFT43	0.472922	0.122693	0.658434	0.291872	0.0441447	0.0487301	0.38648
IGSF3	0.935499	0.678152	1.48185	0.60502	0.0186775	0.0408026	0.925129
IGSF8	0.337511	0.169891	0.349063	0.707116	0.0407322	0.0479413	0.390895
IKBKE	0.668071	0.325237	0.444388	0.585013	0.0068722	0.0377862	0.505677
IKZF3	1.62088	1.08962	1.29335	0.43417	0.0213351	0.0414604	1.1095
IL13	1.9958	1.73697	1.77261	0.462805	0.0232897	0.0414604	1.49204
IL13RA1	0.750442	0.690584	0.873759	0.195456	0.024448	0.0419885	0.62756
IL13RA2	2.04333	1.73476	1.77261	0.333467	0.0316319	0.045084	1.47104
IL20RA	-0.434152	-0.881797	-0.188339	-0.623733	0.036118	0.0466603	-0.532005
IL2RA	3.17728	1.71407	2.70216	0.953533	0.0233263	0.0414604	2.13676
IL2RG	1.76087	1.15559	2.20941	0.997668	0.011985	0.0382432	1.53088
IL32	2.07318	1.17533	0.802089	0.941401	0.0221753	0.0414604	1.248
IL4R	1.42557	1.30944	0.727114	1.05559	0.00531228	0.0377862	1.12943
IMMT	0.886444	0.299518	0.770121	0.300594	0.0353498	0.0465754	0.564169
INHBB	-0.66067	-0.490635	-0.922387	-0.899024	0.00546885	0.0377862	-0.743179
INPP1	0.641977	0.407427	0.513778	0.390607	0.00351079	0.0377862	0.488447
INTU	-0.217266	-0.603121	-0.394206	-0.435888	0.0137623	0.0388326	-0.41262
IPO4	0.636493	0.197262	0.500422	0.684974	0.0192943	0.0408026	0.504788
IPO7	0.283653	0.207478	0.123103	0.13112	0.0157708	0.0396116	0.186339
IPPK	0.624265	0.405793	0.762725	0.413094	0.00787512	0.0377862	0.551469
IQGAP3	0.607683	0.595274	0.820145	0.753667	0.00108869	0.0367115	0.694192
IRAK4	0.164303	0.0710556	0.0647506	0.220727	0.0410766	0.0479413	0.130209
IRF4	1.09576	0.476351	0.425144	0.565063	0.0254678	0.0424523	0.64058
IRF6	0.420966	0.103599	0.524272	0.220761	0.0444912	0.0487603	0.3174
IRF7	1.17509	1.13427	1.32639	1.1782	9.44791e-05	0.0326142	1.20349
IRF9	0.970429	0.65355	0.961079	0.880855	0.00132612	0.0373859	0.866478
ISG15	2.14899	1.87011	1.44649	0.685471	0.0169644	0.0405486	1.53777
ISG20	0.98907	1.01486	1.20492	0.841748	0.000863888	0.0355017	1.01265
ITGA3	0.678186	0.484064	0.37471	0.804899	0.00895338	0.0377862	0.585465
ITGA6	0.710457	0.778308	0.527957	0.1902	0.0247458	0.0422144	0.551731
ITGAM	0.405717	0.816002	0.425149	0.641984	0.00981539	0.0377862	0.572213
ITGAV	0.530032	0.374239	0.721687	0.176421	0.0300709	0.0443231	0.450595
ITGAX	1.43361	1.46666	1.77261	1.23792	0.000903981	0.0362854	1.4777
ITGB4	0.185203	0.277192	0.271004	0.552694	0.02754	0.0432619	0.321523
ITPA	0.773096	0.32856	0.595773	0.429864	0.0120964	0.0382432	0.531823
IWS1	0.48986	0.191175	0.128321	0.230846	0.0466774	0.0490775	0.260051
JAK1	0.264251	0.118752	0.0792668	0.135501	0.0335288	0.0459447	0.149443
JARID2	0.367945	0.128362	0.138157	0.25734	0.029056	0.0437997	0.222951
JUP	0.545284	0.32198	0.394483	1.11949	0.0459932	0.0490436	0.595309
KANK2	-0.379287	-0.499123	-0.150053	-0.468616	0.0177977	0.0407285	-0.37427
KANK4	-0.679378	-0.559634	-2.10886	-1.59682	0.0449104	0.0488186	-1.23617
KANSL1L	-0.193335	-0.466706	-0.811118	-0.483101	0.0306221	0.0444346	-0.488565
KARS	0.498912	0.260926	0.122322	0.386295	0.0297246	0.0440865	0.317114
KBTBD8	1.25445	0.760771	1.77261	0.780096	0.0174633	0.0407285	1.14198
KCNJ15	1.47096	1.2244	2.70227	0.976994	0.0252558	0.0424034	1.59366
KCNK13	1.63169	1.37734	0.425149	1.14325	0.0216675	0.0414604	1.14436
KCNK6	1.0816	0.880619	0.0720865	1.06462	0.0475952	0.0492287	0.774732
KCTD5	0.612821	0.278687	0.995035	0.548506	0.025892	0.042602	0.608762
KDELC1	0.407327	0.217916	0.420888	0.0584912	0.0490303	0.0498682	0.276156
KDM5B	0.437772	0.190302	0.114891	0.260235	0.0359102	0.0466603	0.2508
KDM5C	0.256563	0.0798527	0.177409	0.285597	0.022606	0.0414604	0.199855
KHK	0.197939	0.12988	0.399267	0.183297	0.0308688	0.0446227	0.227596
KIAA0895	-0.392576	-0.667048	-0.922431	-0.563233	0.0105088	0.0377862	-0.636322
KIAA1217	0.59679	0.574774	0.118442	0.326035	0.0376356	0.0469018	0.40401
KIAA1328	-0.230437	-0.50705	-0.745467	-0.475584	0.0187721	0.0408026	-0.489634
KIAA1524	0.65698	0.60195	0.399428	0.425831	0.00384411	0.0377862	0.521047
KIF1C	0.358585	0.16051	0.631136	0.253693	0.0409748	0.0479413	0.350981
KIF5B	0.389025	0.235324	0.23037	0.26743	0.00479047	0.0377862	0.280537
KIF9	0.209127	0.117446	0.23398	0.299712	0.0107115	0.0377862	0.215066
KLF3	0.38204	0.185183	0.336131	0.0735179	0.0408816	0.0479413	0.244218
KLHDC7B	2.61186	1.87992	2.89375	1.02513	0.0151305	0.0396116	2.10267
KLK7	0.734908	0.579838	0.429092	0.904428	0.00744405	0.0377862	0.662067
KNOP1	0.360435	0.067125	0.320515	0.290573	0.0289646	0.0437766	0.259662
KNTC1	0.364219	0.211122	0.566537	0.217246	0.0267407	0.0428148	0.339781
KRBA1	0.657949	0.478512	0.420888	0.732984	0.00440671	0.0377862	0.572583
KRT14	1.80378	0.759674	0.702076	1.27811	0.0216276	0.0414604	1.13591
KRT16	4.94959	3.85172	2.04246	2.47503	0.015243	0.0396116	3.3297
KRT16P3	4.01197	1.96378	1.66914	3.22958	0.0157347	0.0396116	2.71862
KRT5	1.00682	0.579049	0.461368	1.08254	0.0147489	0.0396116	0.782443
KRT6A	3.89909	3.49885	3.0355	3.00992	0.000543328	0.0333999	3.36084
KRT6C	6.49816	4.7874	3.86879	2.93415	0.00947825	0.0377862	4.52212
KTN1	0.734054	0.50617	0.449834	0.706125	0.0035017	0.0377862	0.599046
KYNU	1.55751	1.1787	3.2201	1.02707	0.0405065	0.0479413	1.74585
LAD1	1.05923	0.488598	0.382762	0.973652	0.0235386	0.0414604	0.726061
LAMB3	0.457682	0.421398	0.91727	0.350603	0.0251364	0.0424034	0.536738
LAMP1	0.139053	0.140447	0.186129	0.117809	0.00204475	0.0377862	0.14586
LAMTOR2	0.812914	0.250713	0.468141	0.233464	0.0467183	0.0490775	0.441308
LAMTOR5	0.554713	0.268529	0.488039	0.243875	0.0154764	0.0396116	0.388789
LASP1	0.52846	0.162254	0.552463	0.353077	0.0216921	0.0414604	0.399063
LAT2	1.05392	0.733778	0.425119	0.361824	0.0271733	0.043187	0.643661
LCA5	-0.293339	-0.353342	-0.766507	-0.938111	0.0333292	0.0459447	-0.587825
LCE3A	4.96206	2.82732	2.89375	1.67773	0.0202362	0.0410432	3.09021
LCP2	1.24703	0.910228	0.472334	0.355886	0.035792	0.0466401	0.74637
LDHA	1.21612	0.967844	0.796454	0.404498	0.0157299	0.0396116	0.84623
LETM1	0.504098	0.290799	0.501197	0.795666	0.015045	0.0396116	0.52294
LGALS9	0.417213	0.387706	0.420612	0.443165	4.47181e-05	0.0257278	0.417174
LIFR-AS1	-0.241706	-0.445875	-0.922401	-0.848907	0.0324167	0.045268	-0.614722
LIMA1	0.669816	0.760339	0.250656	0.237967	0.0395667	0.0476809	0.479694
LIMCH1	0.411365	0.46688	0.235508	0.255857	0.00930189	0.0377862	0.342402
LINC00472	-0.521605	-0.55821	-0.922464	-0.95566	0.00775035	0.0377862	-0.739485
LINC00640	-0.247381	-0.48469	-0.856685	-0.29378	0.0425595	0.0483911	-0.470634
LINC00933	-0.352955	-0.487471	-0.922435	-0.519417	0.0187584	0.0408026	-0.570569
LITAF	0.46934	0.330298	0.488896	0.0568476	0.0432211	0.0483924	0.336345
LLGL2	0.483335	0.26048	0.407794	0.669607	0.0127764	0.0382432	0.455304
LMNA	0.462243	0.472997	0.0870933	0.317077	0.03371	0.0459447	0.334853
LMNB1	0.996428	0.67174	0.719369	1.02785	0.0026584	0.0377862	0.853847
LONP1	0.450198	0.313568	0.610228	1.00016	0.0280547	0.0434416	0.593538
LPAR2	0.247389	0.268326	0.761275	0.467325	0.0352771	0.0465541	0.436079
LPAR5	0.748752	0.321745	0.669459	0.411976	0.0132135	0.0382432	0.537983
LPCAT1	1.06996	1.02787	1.23128	0.699537	0.00286654	0.0377862	1.00716
LPCAT3	0.365869	0.293919	0.208527	0.331514	0.00302536	0.0377862	0.299957
LRG1	0.920064	1.68345	1.38613	0.18417	0.0495535	0.0499726	1.04345
LRIG1	-0.171225	-0.464785	-0.676145	-0.276321	0.0374135	0.0467824	-0.397119
LRIG3	-0.101791	-0.458701	-0.204984	-0.279243	0.040287	0.0479413	-0.26118
LRPAP1	0.440146	0.226633	0.51258	0.103948	0.0424949	0.0483894	0.320827
LRR1	0.701542	0.473863	0.648182	0.180135	0.0236549	0.0414604	0.50093
LRRC59	0.916711	1.12582	0.0872737	0.854162	0.0462687	0.0490531	0.745993
LRRC8B	0.627737	0.709223	0.481183	0.35876	0.00599046	0.0377862	0.544226
LRRC8E	0.367057	0.339002	0.528217	0.453422	0.00224827	0.0377862	0.421925
LRRFIP1	0.370905	0.400926	0.11578	0.295959	0.0190228	0.0408026	0.295892
LSG1	0.335803	0.10513	0.537103	0.226483	0.0462725	0.0490531	0.30113
LSM10	0.589156	0.188512	0.762677	0.312695	0.037927	0.0471289	0.46326
LTB4R	0.854314	0.512944	1.20992	0.610352	0.014328	0.039145	0.796884
LTB4R2	0.686389	0.483677	1.03954	0.616156	0.00949139	0.0377862	0.706441
LTBR	0.921411	0.526929	0.879788	0.609704	0.00488803	0.0377862	0.734458
LTF	2.58749	3.12043	5.7821	2.09236	0.0257964	0.042602	3.39559
LURAP1L	1.77906	1.59385	1.22951	0.670021	0.012482	0.0382432	1.31811
LY6D	1.35025	1.0484	1.09999	1.46268	0.0011023	0.0367115	1.24033
LY96	0.653675	0.604459	0.467403	0.180015	0.0207496	0.0411248	0.476388
LYAR	1.08526	0.771372	1.65486	0.568313	0.0230486	0.0414604	1.01995
LYPD1	1.04372	1.97336	1.79598	0.893894	0.0130302	0.0382432	1.42674
LYPD3	1.48981	0.728108	0.631027	0.965808	0.015683	0.0396116	0.953688
LYPLAL1	-0.11066	-0.270371	-0.338907	-0.476224	0.0292274	0.0438642	-0.29904
MAEA	0.714101	0.3785	1.06405	0.586241	0.0175254	0.0407285	0.685722
MAFG	0.317454	0.0786011	0.268474	0.394658	0.0292186	0.0438642	0.264797
MAP2K3	0.623571	0.579248	0.370249	0.816408	0.00731407	0.0377862	0.597369
MAP3K11	0.4352	0.383007	0.73041	0.525455	0.00656681	0.0377862	0.518518
MAP4K1	1.35439	0.737482	0.425119	0.644561	0.0285606	0.0436791	0.790387
MAP6D1	0.688056	0.143722	0.401136	0.306119	0.0434518	0.0483924	0.384758
MAP7D1	0.705094	0.556334	0.315406	0.706444	0.00847155	0.0377862	0.570819
MAP7D2	0.254489	0.101313	0.425068	0.545113	0.0421032	0.048293	0.331496
MAPK7	0.421485	0.197795	0.498232	0.401247	0.00962597	0.0377862	0.37969
MAPKAPK2	0.583931	0.45133	0.360213	0.419694	0.00240489	0.0377862	0.453792
MAPRE1	0.582619	0.428988	0.249274	0.289767	0.0143229	0.039145	0.387662
MARK3	0.53961	0.286367	0.247777	0.116691	0.0435943	0.0484506	0.297611
MARS	0.803468	0.60285	1.71633	0.501704	0.0468487	0.0490775	0.906087
MASTL	0.475054	0.354264	0.500784	0.230678	0.00811337	0.0377862	0.390195
MAT1A	-0.333657	-0.55666	-0.608782	-0.43643	0.00432223	0.0377862	-0.483882
MB21D1	1.32688	1.21009	1.68137	0.485253	0.0183955	0.0407582	1.1759
MCL1	0.519804	0.512208	0.0851414	0.342777	0.0371811	0.0467824	0.364982
MCM10	1.21074	0.994638	0.942926	0.995171	0.000414365	0.0333999	1.03587
MCM4	0.569976	0.390325	0.18269	0.194695	0.0356819	0.0466401	0.334422
MCM5	0.762662	0.453938	0.108493	0.672391	0.0414875	0.0480571	0.499371
MCM6	0.666528	0.538618	0.934002	0.375925	0.0128698	0.0382432	0.628768
MCM7	0.525733	0.358955	0.781654	0.447347	0.0101731	0.0377862	0.528422
MCMBP	0.449726	0.185521	0.105549	0.320435	0.0394712	0.0476809	0.265308
MEAF6	0.309778	0.191649	0.17022	0.159786	0.00925126	0.0377862	0.207858
MED14	0.437927	0.324374	0.449149	0.108172	0.025093	0.0424034	0.329906
MED16	0.49952	0.213063	0.99039	0.798557	0.0350796	0.0465033	0.625383
MED27	0.52714	0.30397	0.266175	0.426445	0.00773437	0.0377862	0.380932
MEGF6	-0.166366	-0.755617	-0.601184	-0.351153	0.0371748	0.0467824	-0.46858
MELK	1.62215	1.10402	0.221929	1.06562	0.0405534	0.0479413	1.00343
MESDC2	0.40942	0.210696	0.413337	0.161753	0.0199668	0.0409249	0.298801
METAP2	0.459331	0.188069	0.0937976	0.282317	0.0463711	0.0490531	0.255879
METTL1	1.01366	0.607993	0.750352	0.647377	0.00371097	0.0377862	0.754847
METTL7A	-0.305238	-0.295684	-0.197904	-0.712196	0.0453546	0.0488376	-0.377756
METTL9	0.384447	0.298582	0.188718	0.0714375	0.0402166	0.0479413	0.235796
MFAP1	0.663599	0.134018	0.290742	0.539426	0.0423089	0.0483894	0.406946
MFN1	0.501851	0.355829	0.54891	0.132123	0.0261467	0.0427261	0.384678
MGAT5	0.316846	0.197092	0.549459	0.163193	0.0392269	0.0476809	0.306647
MIAT	1.01254	0.724326	0.425131	0.893741	0.00930476	0.0377862	0.763933
MICB	1	0.678072	1.66916	0.659999	0.0238824	0.0414604	1.00181
MIDN	0.540422	0.391786	0.0711963	0.502492	0.0385311	0.0475034	0.376474
MINK1	0.636308	0.334726	1.27965	0.668734	0.034651	0.046202	0.729855
MITD1	0.334224	0.0812424	0.469747	0.192741	0.0496971	0.0499726	0.269489
MKKS	0.488873	0.290118	0.209764	0.135497	0.0344655	0.0461891	0.281063
MKNK1	0.35704	0.211579	0.403414	0.0870367	0.0347836	0.046253	0.264767
MLX	0.682804	0.19897	0.475097	0.301292	0.0297349	0.0440865	0.414541
MMP12	3.74131	2.90564	5.96582	2.82598	0.0132943	0.0382432	3.85969
MMP9	0.64794	1.28309	1.66914	1.26034	0.0104107	0.0377862	1.21512
MMRN1	-0.172893	-0.631611	-0.922387	-0.952454	0.0341414	0.0460016	-0.669836
MND1	1.01367	0.173886	0.454567	0.863337	0.0467931	0.0490775	0.626366
MOGS	0.258539	0.1468	0.35175	0.233788	0.00982737	0.0377862	0.247719
MORF4L1	0.264474	0.230967	0.117591	0.130045	0.0146648	0.0395751	0.185769
MOXD1	0.770037	0.831525	0.0698476	0.671498	0.0442128	0.0487301	0.585727
MPDU1	0.650958	0.383509	0.518744	0.582676	0.00257065	0.0377862	0.533972
MPHOSPH6	1.09771	0.748786	0.546716	0.769789	0.00614607	0.0377862	0.790751
MPHOSPH9	0.476861	0.36246	0.229924	0.223102	0.0128179	0.0382432	0.323087
MPI	0.340326	0.0937776	0.425138	0.565685	0.0368629	0.0467824	0.356232
MPP7	0.479197	0.166667	0.365895	0.261608	0.0179107	0.0407285	0.318342
MPZL2	1.96755	1.50383	2.37009	0.8509	0.0143562	0.039145	1.67309
MREG	0.843957	0.460196	0.271479	0.640949	0.0202306	0.0410432	0.554145
MRPL12	0.768209	0.434477	0.802355	0.561697	0.00517961	0.0377862	0.641684
MRPL14	0.624901	0.305618	0.206515	0.431159	0.0224905	0.0414604	0.392048
MRPL21	0.546044	0.267749	0.460789	0.167838	0.0252771	0.0424034	0.360605
MRPL27	0.680515	0.423242	0.498226	0.321121	0.00793521	0.0377862	0.480776
MRPL32	0.406014	0.342382	0.22668	0.101394	0.0278212	0.0432619	0.269117
MRPL41	0.500205	0.246429	0.638182	0.51544	0.0103123	0.0377862	0.475064
MRPL47	0.670456	0.360546	0.215642	0.22577	0.040323	0.0479413	0.368103
MRPL52	0.626201	0.279394	0.314531	0.165805	0.0389768	0.0476809	0.346483
MRPS16	0.455675	0.205786	0.143593	0.279146	0.027713	0.0432619	0.27105
MRPS2	0.62376	0.159806	0.503093	0.473264	0.0211278	0.0413454	0.439981
MRPS22	0.343327	0.32571	0.230282	0.243627	0.00211742	0.0377862	0.285736
MRPS25	0.274376	0.0289466	0.153045	0.198783	0.0499367	0.0499726	0.163787
MRPS5	0.549203	0.252164	0.580551	0.186185	0.0302191	0.0443407	0.392026
MRPS6	1.04928	0.815407	0.516345	0.144802	0.0481979	0.0495261	0.631457
MRPS7	0.889573	0.421824	0.573822	0.383846	0.0159767	0.0396116	0.567266
MRPS9	0.275591	0.0587367	0.126894	0.237728	0.0394383	0.0476809	0.174738
MRTO4	0.720288	0.540231	0.309325	0.479259	0.00910214	0.0377862	0.512276
MSANTD3	0.703076	0.397423	0.581738	0.419596	0.00532509	0.0377862	0.525458
MSH6	0.54596	0.135041	0.482604	0.184415	0.0474467	0.0492287	0.337005
MSN	1.13751	0.806422	0.938143	0.470326	0.00937202	0.0377862	0.838101
MSRB1	0.305548	0.299491	0.314629	0.328153	1.75492e-05	0.0233522	0.311955
MT1M	0.462526	0.789845	0.907958	0.165759	0.0403401	0.0479413	0.581522
MTCH2	0.644419	0.442561	0.451543	0.1404	0.0274305	0.0432102	0.419731
MTIF2	0.457148	0.166825	0.255209	0.156918	0.0338169	0.0459447	0.259025
MTMR1	0.362281	0.108161	0.564714	0.322582	0.0360456	0.0466603	0.339435
MTSS1	0.422715	0.294161	0.184841	0.255198	0.0102263	0.0377862	0.289229
MUC15	-0.328694	-0.457139	-0.242856	-0.410125	0.00466904	0.0377862	-0.359703
MVP	0.733127	0.639055	0.7316	0.835371	0.000354597	0.0333999	0.734788
MX1	2.52016	2.11734	0.789651	1.45933	0.0201022	0.0409542	1.72162
MX2	1.14838	0.98592	1.77261	0.459533	0.0273518	0.0432102	1.09161
MXD1	1.31657	1.08421	0.219737	0.684784	0.0414164	0.0480571	0.826326
MXI1	-0.195081	-0.198291	-0.43814	-0.268604	0.0169296	0.0405276	-0.275029
MYH14	-0.986703	-0.746037	-1.2574	-0.395371	0.0190466	0.0408026	-0.846377
MYL12A	0.342962	0.280927	0.417427	0.0870445	0.0282447	0.043605	0.28209
MYL12B	0.599023	0.298564	0.142449	0.251791	0.0454988	0.0488376	0.322957
MYO1C	0.297981	0.456278	0.228501	0.226582	0.0112193	0.0378669	0.302335
MYO5A	0.510535	0.420936	0.235683	0.341474	0.00754904	0.0377862	0.377157
MYO9B	0.289353	0.293237	0.363333	0.373202	0.000673072	0.0333999	0.329781
NAA10	0.462055	0.342304	0.176217	0.637691	0.0253158	0.0424034	0.404567
NAA50	0.621507	0.453305	0.590053	0.24784	0.0111141	0.0378669	0.478176
NABP1	1.50067	0.912093	0.624841	0.708877	0.0177695	0.0407285	0.936619
NACC1	0.927155	0.378534	0.284425	0.594846	0.0313672	0.0449667	0.54624
NAP1L4	0.501194	0.218576	0.142336	0.240698	0.0385874	0.0475291	0.275701
NAPA	0.713264	0.357475	0.15016	0.762229	0.0428191	0.0483924	0.495782
NARF	0.390396	0.154689	0.647324	0.299363	0.0367093	0.0467824	0.372943
NBEA	-0.20681	-0.667058	-0.922456	-0.72796	0.0251948	0.0424034	-0.631071
NCL	0.725959	0.397585	0.152826	0.573669	0.0329623	0.0457706	0.46251
NCLN	0.881636	0.53721	0.701338	0.643126	0.00241273	0.0377862	0.690827
NDRG1	0.414143	0.303586	1.05657	0.446646	0.0468425	0.0490775	0.555237
NDUFS3	0.514931	0.18214	0.195421	0.301305	0.0303318	0.0443407	0.298449
NEAT1	0.433736	0.0469834	0.508017	0.561369	0.0448314	0.0487888	0.387526
NELL2	3.35135	2.36708	1.18723	0.765502	0.0466502	0.0490775	1.91779
NETO2	1.81965	1.72533	0.401136	0.982007	0.0346422	0.046202	1.23203
NEXN	-0.606824	-0.207129	-0.681092	-0.369934	0.0234148	0.0414604	-0.466245
NFIC	-0.16718	-0.225756	-0.325771	-0.106419	0.0215242	0.0414604	-0.206281
NFIX	-0.254485	-0.414877	-0.556975	-0.344259	0.00865255	0.0377862	-0.392649
NFKB1	0.772268	0.449598	0.560566	0.416899	0.0063682	0.0377862	0.549833
NFKB2	1.28193	0.978811	1.31527	0.809257	0.00290867	0.0377862	1.09632
NFKBIB	0.741527	0.600962	0.438734	0.570554	0.0025015	0.0377862	0.587944
NFKBIZ	0.25258	0.162808	0.0836009	0.248935	0.0187697	0.0408026	0.186981
NHLRC3	-0.09776	-0.300877	-0.530634	-0.307088	0.0396017	0.0476809	-0.30909
NIP7	0.934134	0.487378	0.536669	0.284379	0.0258475	0.042602	0.56064
NIPA1	0.635248	0.340618	0.461755	0.170758	0.0261902	0.0427261	0.402095
NIPA2	0.628423	0.431243	1.03676	0.189016	0.049823	0.0499726	0.57136
NKRF	0.507566	0.365334	0.821706	0.395248	0.0153307	0.0396116	0.522463
NMI	1.10922	0.772173	0.824265	0.610738	0.00410065	0.0377862	0.8291
NOC2L	0.492554	0.301873	0.102672	0.537424	0.0365855	0.0467824	0.358631
NOLC1	0.713158	0.582147	0.264614	0.543935	0.0113943	0.0380396	0.525963
NOP10	0.771113	0.416255	0.670519	0.554635	0.00423539	0.0377862	0.60313
NOP56	0.811196	0.477079	0.456934	0.762091	0.00665011	0.0377862	0.626825
NOP9	0.548215	0.270986	0.381758	0.436164	0.00575482	0.0377862	0.409281
NOSIP	0.611093	0.177398	0.172417	0.48056	0.0469251	0.0491162	0.360367
NOVA1	-0.46196	-0.852285	-0.762349	-0.584598	0.0047483	0.0377862	-0.665298
NPEPPS	0.509141	0.48033	0.395698	0.22896	0.00769993	0.0377862	0.403532
NPLOC4	0.485249	0.314036	0.133224	0.294661	0.0236898	0.0414604	0.306792
NR1D1	-0.792181	-0.516482	-0.604539	-0.574669	0.00187912	0.0377862	-0.621968
NR2F6	0.43763	0.101446	0.33085	0.634631	0.0429097	0.0483924	0.376139
NRG2	-0.404025	-0.764924	-0.922387	-0.458014	0.0142278	0.039145	-0.637337
NRP2	0.740237	1.11115	1.34004	0.268974	0.0343485	0.0461853	0.8651
NTMT1	0.578197	0.38501	0.906805	0.456893	0.015073	0.0396116	0.581726
NTRK1	4.22484	4.44603	2.9591	0.806396	0.0336773	0.0459447	3.10909
NUDT22	0.668745	0.437258	0.719962	0.258048	0.01658	0.0400801	0.521003
NUDT7	-0.215485	-0.509167	-1.0065	-0.617957	0.0370069	0.0467824	-0.587276
NUF2	0.769292	0.643608	0.536673	0.730005	0.000985882	0.0367115	0.669895
NUP188	0.468093	0.277783	0.395852	0.271763	0.0050976	0.0377862	0.353373
NUP205	0.492977	0.281112	0.113304	0.266132	0.0343756	0.0461853	0.288381
NUP210	1.03616	0.937374	0.950271	1.0636	6.76048e-05	0.0291715	0.996851
NUP62	0.719337	0.281964	0.254626	0.489599	0.0272283	0.0432024	0.436381
NXF1	0.433662	0.19287	0.361416	0.337645	0.00719162	0.0377862	0.331399
NXN	0.60613	0.490734	0.866575	0.174159	0.0337234	0.0459447	0.534399
NXT1	0.708153	0.413284	0.475452	0.816687	0.00796574	0.0377862	0.603394
OAS1	1.85565	1.51568	1.23202	1.29424	0.00186353	0.0377862	1.4744
OAS3	1.59833	1.30863	0.19194	0.892431	0.0467968	0.0490775	0.997832
ODF3B	1.29291	0.951043	0.755703	0.525512	0.012288	0.0382432	0.881292
OGDH	0.622317	0.15829	0.481215	0.564618	0.0216492	0.0414604	0.45661
OPA3	0.478396	0.207729	0.317611	0.17376	0.0232605	0.0414604	0.294374
ORAI2	0.55678	0.379937	0.420612	0.0410526	0.0496966	0.0499726	0.349595
ORMDL2	0.674522	0.292255	0.448779	0.559308	0.00900814	0.0377862	0.493716
OSBPL2	0.448307	0.0730175	0.215511	0.343432	0.0447388	0.0487888	0.270067
OSR2	-0.470833	-1.07466	-0.461693	-0.803424	0.0175	0.0407285	-0.702653
OTUB1	0.616502	0.29996	0.484974	0.676675	0.00834676	0.0377862	0.519528
OTUD1	-0.39773	-0.566138	-0.73401	-0.39473	0.00750252	0.0377862	-0.523152
OTUD4	0.327397	0.163619	0.196444	0.0596711	0.0429653	0.0483924	0.186783
OVOL1	0.703001	0.30175	0.685582	0.545138	0.0091498	0.0377862	0.558868
OXR1	-0.109849	-0.403089	-0.234474	-0.290339	0.0237816	0.0414604	-0.259438
OXSR1	0.543161	0.303432	0.349515	0.314347	0.00667828	0.0377862	0.377614
P2RY2	1.12214	0.75969	1.65354	0.693294	0.0171556	0.0407285	1.05717
PACSIN3	0.730621	0.459137	0.928285	0.556003	0.00746935	0.0377862	0.668511
PAF1	0.671229	0.449628	0.259605	0.486925	0.0116325	0.0382432	0.466847
PAFAH1B3	1.00399	0.463348	0.22462	0.850106	0.0375551	0.0468354	0.635516
PAIP2B	-0.411929	-0.837535	-1.06894	-0.382913	0.0273747	0.0432102	-0.67533
PAK1IP1	0.663568	0.496765	0.261218	0.426191	0.0115941	0.0382432	0.461935
PAK6	0.573078	0.160626	0.309351	0.511944	0.0261271	0.0427261	0.38875
PALB2	0.266332	0.162299	0.0288352	0.206956	0.0460469	0.0490436	0.166106
PANK2	0.29668	0.12097	0.436112	0.280552	0.0217888	0.0414604	0.283579
PAOX	0.641797	0.512873	0.0585476	0.706739	0.0462727	0.0490531	0.479989
PAQR4	0.82876	0.435633	0.887401	1.41971	0.021564	0.0414604	0.892875
PARP12	1.01137	0.87153	0.132737	0.822939	0.0364227	0.0467259	0.709645
PARP3	0.593648	0.340821	0.348724	0.388452	0.00592824	0.0377862	0.417911
PARP9	1.55894	1.24533	1.15582	0.781393	0.00508779	0.0377862	1.18537
PBDC1	0.509792	0.288639	0.326798	0.307359	0.00597995	0.0377862	0.358147
PCBP1	0.327682	0.278784	0.114857	0.214784	0.0146399	0.0395751	0.234027
PCNA	0.853675	0.551844	0.775201	0.332188	0.0128203	0.0382432	0.628227
PCP4L1	1.1304	0.89856	1.66916	0.352133	0.0340559	0.0459592	1.01256
PCSK5	-0.427492	-1.09939	-0.922435	-0.279125	0.0398444	0.0477744	-0.68211
PCSK6	0.54638	0.252339	0.425119	0.634811	0.0111848	0.0378669	0.464662
PDE4A	0.415742	0.292553	0.529378	0.169711	0.020089	0.0409542	0.351846
PDE6D	0.286654	0.13954	0.177875	0.279207	0.00922475	0.0377862	0.220819
PDIA3	0.52447	0.402825	0.0460926	0.321691	0.0497228	0.0499726	0.323769
PDIA4	0.822023	0.468514	0.542027	0.395729	0.00938086	0.0377862	0.557073
PDK4	-1.59217	-1.77034	-1.0399	-1.33366	0.00288018	0.0377862	-1.43402
PDLIM1	0.755452	0.427734	0.688072	0.442101	0.00627456	0.0377862	0.57834
PDP2	0.491006	0.221664	0.425088	0.242024	0.0140872	0.039145	0.344945
PDS5A	0.292558	0.160375	0.322139	0.0757981	0.0344679	0.0461891	0.212718
PDZD2	-0.285689	-0.433991	-0.941483	-0.312632	0.048229	0.0495261	-0.493449
PDZK1IP1	1.56234	0.947855	1.03657	1.38636	0.00340517	0.0377862	1.23328
PEF1	0.381301	0.141229	0.227623	0.339037	0.0153455	0.0396116	0.272298
PER1	-0.741305	-0.589829	-1.44878	-0.737153	0.0198437	0.0408226	-0.879266
PFN1	1.1987	0.668057	0.462655	0.742479	0.015862	0.0396116	0.767972
PGF	1.80953	1.94467	3.87628	1.52005	0.0237109	0.0414604	2.28763
PGK1	0.868971	0.677898	0.647162	0.138817	0.0334028	0.0459447	0.583212
PGM2	0.946131	0.680844	0.289515	0.55182	0.0202767	0.0410433	0.617077
PGM5-AS1	-0.125531	-1.09954	-0.922435	-1.43219	0.0483482	0.0495274	-0.894924
PGRMC2	-0.157653	-0.509495	-0.596109	-0.396782	0.0221819	0.0414604	-0.41501
PHF11	0.407765	0.183103	0.669947	0.218269	0.0452378	0.0488376	0.369771
PHKG2	0.389461	0.183801	0.346955	0.427583	0.00814636	0.0377862	0.33695
PHLDA3	0.486089	0.340867	0.225364	0.343023	0.00727911	0.0377862	0.348836
PHLDB3	0.474909	0.0962588	0.508628	0.657426	0.0358483	0.0466401	0.434306
PHYHD1	-0.295663	-0.827608	-1.02775	-0.454571	0.0302942	0.0443407	-0.651397
PIK3C2G	-0.285419	-0.666597	-0.25699	-0.709368	0.0285436	0.0436791	-0.479594
PIK3R1	-0.395901	-0.577854	-1.01293	-0.704906	0.0139578	0.0389194	-0.672899
PIM1	0.680296	0.361818	1.33693	0.773637	0.0302907	0.0443407	0.788171
PIM2	0.963172	0.42252	0.802275	0.570436	0.0104891	0.0377862	0.689601
PIM3	0.57601	0.530313	0.625571	0.378953	0.00218721	0.0377862	0.527712
PIP	-0.557435	-0.714451	-0.984218	-1.35068	0.0138793	0.0389194	-0.901696
PITPNA	0.940922	0.274972	1.09969	0.361467	0.0475355	0.0492287	0.669264
PITPNB	0.517522	0.404322	0.254846	0.301474	0.00797128	0.0377862	0.369541
PITX1	1.9741	2.03762	1.09159	0.698405	0.0219724	0.0414604	1.45043
PKIA	0.696429	0.172211	0.565423	0.251716	0.0432951	0.0483924	0.421445
PKM	1.13665	0.817632	0.0991104	0.805356	0.0470378	0.0491501	0.714687
PKP3	0.744333	0.50272	0.300615	0.994325	0.024116	0.0416658	0.635498
PLA2G2A	1.97618	1.26832	1.69075	0.830476	0.0103959	0.0377862	1.44143
PLA2R1	-0.387985	-0.671387	-1.54369	-0.783586	0.0415218	0.0480571	-0.846662
PLAG1	-0.508683	-0.385645	-0.922354	-0.785483	0.0132702	0.0382432	-0.650541
PLAU	1.64449	1.13433	1.47451	1.04084	0.00260763	0.0377862	1.32354
PLAUR	1.17186	1.40948	2.45127	1.22085	0.0137833	0.0388326	1.56336
PLBD1	1.12912	1.0604	0.164372	0.732049	0.0393508	0.0476809	0.771487
PLCB3	0.705692	0.456305	1.5922	0.679357	0.0418129	0.048206	0.85839
PLCB4	-0.4486	-0.527794	-0.922456	-0.877977	0.0103635	0.0377862	-0.694207
PLCG2	0.455891	0.246095	0.419698	0.11634	0.0295752	0.0440439	0.309506
PLD2	0.672948	0.455138	0.881784	0.479909	0.00817516	0.0377862	0.622445
PLEK2	1.10462	0.495089	0.92679	0.561624	0.013175	0.0382432	0.772031
PLEKHA4	0.385127	0.404548	0.32332	0.0956125	0.0237788	0.0414604	0.302152
PLEKHG6	0.357485	0.152809	0.434716	0.207409	0.0215802	0.0414604	0.288105
PLEKHH1	-0.427286	-0.442903	-0.151594	-0.203449	0.0266806	0.0427981	-0.306308
PLEKHO2	0.670593	0.602963	0.401156	0.558044	0.00228944	0.0377862	0.558189
PLIN3	0.780386	0.65609	0.171373	0.505053	0.0277543	0.0432619	0.528225
PLK2	0.686607	0.346409	0.283512	0.191966	0.0396418	0.0476809	0.377124
PLLP	-0.327314	-1.11215	-1.34179	-0.619664	0.0344987	0.046192	-0.850229
PLOD3	0.3552	0.128675	0.529792	0.568682	0.0290978	0.0438244	0.395587
PLRG1	0.43752	0.195782	0.348774	0.111451	0.033847	0.0459447	0.273382
PMEL	0.962963	0.688907	1.77265	0.452077	0.0433623	0.0483924	0.969148
PML	0.771075	0.599409	0.179146	0.485494	0.026517	0.0427981	0.508781
PMPCA	0.659023	0.197377	0.294899	0.461103	0.0283164	0.0436061	0.4031
PNO1	0.496495	0.432055	0.87204	0.151199	0.0461138	0.0490531	0.487947
PNP	1.68583	1.34306	0.92148	0.957136	0.00649202	0.0377862	1.22688
PNPO	0.603699	0.340008	0.82899	0.152595	0.0476403	0.0492378	0.481323
POLB	0.876732	0.7701	0.845679	0.329664	0.011574	0.0382432	0.705544
POLG	0.361723	0.131079	0.220063	0.428563	0.0240511	0.0416371	0.285357
POLR1C	0.667348	0.307025	0.799821	0.265512	0.030791	0.0445815	0.509927
POLR1D	0.38886	0.110888	0.222649	0.147395	0.0387861	0.0475837	0.217448
POLR2A	0.26803	0.325544	0.0621474	0.306475	0.028647	0.0436791	0.240549
POLR2H	0.57626	0.434547	0.655542	0.324955	0.00658972	0.0377862	0.497826
POLR3G	1.49257	1.22053	1.4324	0.782417	0.00461927	0.0377862	1.23198
POM121	0.409634	0.308969	0.411048	0.270325	0.00226011	0.0377862	0.349994
POMP	0.824022	0.485037	0.670404	0.327217	0.0129226	0.0382432	0.57667
PON3	-0.885422	-0.617652	-0.922422	-0.591384	0.00322129	0.0377862	-0.75422
PPARGC1B	0.503	0.456166	0.418962	0.368431	0.000604228	0.0333999	0.43664
PPIB	1.02613	0.602305	0.760004	0.640279	0.0042141	0.0377862	0.757179
PPIF	1.19284	0.76547	0.509984	0.701465	0.0118294	0.0382432	0.79244
PPIL1	0.962011	0.664705	0.109312	0.610218	0.0451772	0.0488376	0.586561
PPM1G	0.660837	0.393076	0.186563	0.47494	0.0222564	0.0414604	0.428854
PPP1CA	0.801272	0.425016	0.656391	0.749267	0.00421986	0.0377862	0.657986
PPP1R11	0.524662	0.249698	0.492176	0.227213	0.0175401	0.0407285	0.373437
PPP1R15A	0.243061	0.0604599	0.425596	0.312372	0.042381	0.0483894	0.260372
PPP1R36	-0.335349	-0.295594	-0.922401	-0.798946	0.0346433	0.046202	-0.588072
PPP1R9B	0.688307	0.324313	1.30178	0.653095	0.035754	0.0466401	0.741874
PPP2CA	0.50847	0.296499	0.722588	0.247668	0.0266109	0.0427981	0.443806
PPP2R2B	-1.03635	-0.611941	-0.922435	-0.541363	0.00734898	0.0377862	-0.778022
PPP4C	0.652758	0.437305	0.162045	0.999695	0.0499726	0.0499726	0.562951
PPP5C	0.231264	0.199719	0.397692	0.0982034	0.033655	0.0459447	0.231719
PPP6R1	0.591507	0.456877	0.759941	0.641466	0.00228426	0.0377862	0.612448
PPRC1	0.601316	0.41542	0.476008	0.789406	0.00621628	0.0377862	0.570537
PRCC	0.770404	0.202814	0.664482	0.391132	0.0293791	0.0438642	0.507208
PRDM1	1.07388	0.530598	1.04602	0.816556	0.00629422	0.0377862	0.866764
PRDM2	0.398148	0.179349	0.23505	0.190308	0.0157797	0.0396116	0.250714
PRDM4	0.468601	0.28746	0.531547	0.183973	0.0194703	0.0408026	0.367895
PRDX1	0.615835	0.345594	0.110311	0.272267	0.049832	0.0499726	0.336002
PRELID1	1.12967	0.669321	0.671189	0.563187	0.00925864	0.0377862	0.758341
PRELP	-0.546068	-0.476527	-1.51067	-0.738835	0.0410859	0.0479413	-0.818024
PREX1	0.636317	0.26474	0.425119	0.540003	0.0100181	0.0377862	0.466545
PRKAR1B	0.858334	0.495932	0.57513	0.386619	0.0104826	0.0377862	0.579004
PRKAR2A	0.452015	0.289067	0.407742	0.110797	0.0257412	0.042602	0.314905
PRKCDBP	0.452695	0.193103	0.545464	0.454214	0.0123308	0.0382432	0.411369
PRMT1	0.767779	0.540666	0.235818	0.694371	0.0177207	0.0407285	0.559658
PRPF19	0.564321	0.0999019	0.828524	0.547534	0.0432325	0.0483924	0.51007
PRPF38B	0.314137	0.131659	0.615205	0.603628	0.0384434	0.0474935	0.416157
PRPF4	0.500136	0.280598	0.208586	0.348121	0.0125888	0.0382432	0.33436
PRR14	0.361634	0.144782	0.762138	0.592422	0.0408252	0.0479413	0.465244
PRRC2C	0.61568	0.309208	0.527369	0.401866	0.00635108	0.0377862	0.463531
PRRT3-AS1	-0.219907	-0.33227	-0.766507	-0.379456	0.0374584	0.0467824	-0.424535
PRSS22	2.44149	2.24366	2.19353	1.45713	0.00235389	0.0377862	2.08395
PRSS3	1.48649	1.19742	1.25616	1.381	0.000250751	0.0333999	1.33027
PRSS8	0.528498	0.227869	0.557769	0.79907	0.0203323	0.0410433	0.528302
PSMA3	0.679354	0.436962	0.704143	0.183401	0.026037	0.042699	0.500965
PSMA5	0.709629	0.53559	0.594448	0.456964	0.00170326	0.0377862	0.574158
PSMA6	0.386387	0.142669	0.255196	0.284408	0.0129091	0.0382432	0.267165
PSMA7	0.700051	0.414232	0.53616	0.140764	0.0320526	0.045268	0.447802
PSMB1	0.556202	0.310237	0.324318	0.137899	0.0305594	0.0444346	0.332164
PSMB10	0.883241	0.8314	1.22956	0.516405	0.0096083	0.0377862	0.865152
PSMB2	0.624295	0.464395	0.186644	0.264979	0.0300291	0.0442994	0.385078
PSMC2	0.496005	0.275319	0.194009	0.240782	0.0204293	0.0410433	0.301529
PSMC4	0.807533	0.543633	0.173926	0.429733	0.0338337	0.0459447	0.488706
PSMC5	0.575879	0.211474	0.216263	0.378591	0.027714	0.0432619	0.345552
PSMC6	0.369281	0.252669	0.263967	0.0555306	0.036853	0.0467824	0.235362
PSMD11	0.783541	0.439226	0.256638	0.370782	0.0266288	0.0427981	0.462547
PSMD13	0.564509	0.328908	0.95485	0.255337	0.0443861	0.0487455	0.525901
PSMD2	0.724346	0.493858	0.304568	0.530015	0.00941817	0.0377862	0.513197
PSMD3	0.55952	0.320938	0.16937	0.375105	0.0214627	0.0414604	0.356233
PSMD6	0.513666	0.352822	0.276188	0.134057	0.0273699	0.0432102	0.319183
PSMD8	0.646005	0.29246	0.367595	0.497681	0.010152	0.0377862	0.450935
PSME1	0.752159	0.416884	0.700607	0.402924	0.00855096	0.0377862	0.568144
PSME2	1.09721	0.796456	0.964047	0.698543	0.00209464	0.0377862	0.889065
PSMG1	0.905567	0.602544	0.330458	0.397745	0.0227434	0.0414604	0.559078
PSTPIP2	0.401672	0.47344	0.107263	0.402018	0.0238288	0.0414604	0.346099
PTDSS2	0.397898	0.295243	0.787182	0.523268	0.0180517	0.0407285	0.500898
PTGES	0.61399	0.649138	0.382057	0.33697	0.00829649	0.0377862	0.495539
PTGFRN	0.784933	0.583135	0.495794	0.505249	0.00306889	0.0377862	0.592278
PTGS2	0.868106	0.864033	0.425119	0.208091	0.0370067	0.0467824	0.591337
PTPN1	0.389281	0.264931	0.337381	0.170512	0.00875284	0.0377862	0.290526
PTPN2	0.543983	0.270007	0.20543	0.361992	0.0182955	0.0407582	0.345353
PTPRE	1.14521	1.15221	0.253035	0.703805	0.0320694	0.045268	0.813564
PVR	0.443123	0.21275	0.076872	0.37043	0.0434984	0.0483924	0.275794
PVT1	0.839174	0.670262	0.420888	0.863745	0.00638157	0.0377862	0.698517
PYCARD	0.918812	0.650869	0.259277	1.08579	0.0272581	0.0432024	0.728686
PYDC1	0.335756	0.825982	1.30664	1.0931	0.0238376	0.0414604	0.890368
PYGL	1.35525	1.16124	1.29634	0.693517	0.00488722	0.0377862	1.12659
R3HCC1L	0.481412	0.147446	0.456054	0.318824	0.0195633	0.0408026	0.350934
R3HDM4	0.767857	0.649477	0.0505843	0.68375	0.0466621	0.0490775	0.537917
RAB10	0.79748	0.462662	0.516307	0.432502	0.00705443	0.0377862	0.552238
RAB11FIP5	0.194748	0.12528	0.401087	0.218785	0.0280939	0.0434416	0.234975
RAB17	0.116997	0.486486	0.42071	0.345759	0.0237829	0.0414604	0.342488
RAB1A	0.581724	0.395399	0.748373	0.182053	0.0296691	0.0440865	0.476887
RAB1B	0.634655	0.155996	0.857085	0.360754	0.0468597	0.0490775	0.502123
RAB38	0.856143	0.40501	0.530857	0.357838	0.0173574	0.0407285	0.537462
RAB5A	0.552574	0.403981	0.693072	0.194873	0.0227653	0.0414604	0.461125
RAB7A	0.631496	0.371394	0.443723	0.136356	0.0306136	0.0444346	0.395742
RAB9B	-0.715494	-0.678543	-0.922435	-0.916822	0.00110602	0.0367115	-0.808323
RABGGTA	0.913551	0.436738	1.45536	0.824464	0.022805	0.0414604	0.907527
RABIF	0.66812	0.451222	0.565573	0.119161	0.0323323	0.045268	0.451019
RAC1	0.501012	0.288556	0.236837	0.266199	0.0126703	0.0382432	0.323151
RAD50	0.215302	0.0334517	0.246699	0.136327	0.0450002	0.0488186	0.157945
RAD51-AS1	-0.194143	-0.613298	-0.558872	-0.204713	0.0394584	0.0476809	-0.392756
RAD54L	0.747854	0.257445	1.2186	0.745585	0.0323654	0.045268	0.742371
RAI2	-0.439011	-0.811136	-0.922435	-1.20248	0.0128493	0.0382432	-0.843766
RANGRF	0.482601	0.253757	0.504406	0.592287	0.0079025	0.0377862	0.458262
RAPH1	0.266071	0.184769	0.420188	0.122962	0.0306312	0.0444346	0.248498
RASGRP1	1.03473	0.824817	0.63705	0.536779	0.00621691	0.0377862	0.758344
RBL1	0.425239	0.320915	0.0607848	0.35455	0.0354953	0.0466401	0.290372
RBM17	0.354884	0.100275	0.533265	0.339491	0.033451	0.0459447	0.331979
RBM19	0.271118	0.244692	0.211272	0.197888	0.000792175	0.0333999	0.231242
RBM28	0.259276	0.0524534	0.113943	0.160314	0.0437385	0.0485252	0.146497
RBMS2	-0.0801652	-0.236651	-0.464155	-0.435949	0.043356	0.0483924	-0.30423
RBMS3	-0.219525	-0.561404	-0.76433	-0.391806	0.025347	0.0424034	-0.484266
RCC1	0.726675	0.625826	0.330442	0.643621	0.00672966	0.0377862	0.581641
RCE1	0.514521	0.314472	0.563255	0.374078	0.00478222	0.0377862	0.441582
RCOR1	0.630601	0.502901	0.551516	0.343615	0.00356592	0.0377862	0.507158
REC8	0.757217	0.368932	0.425101	0.698558	0.0101895	0.0377862	0.562452
RECQL4	0.453419	0.221641	0.210253	0.748077	0.04814	0.0495261	0.408347
REEP4	0.584149	0.138496	0.356386	0.70738	0.0381095	0.0472197	0.446603
RELB	1.4785	1.08019	3.15903	1.43788	0.0310687	0.0446499	1.7889
REXO4	0.589829	0.187704	0.480474	0.290777	0.0236338	0.0414604	0.387196
RFC4	0.610627	0.235133	0.42707	0.368438	0.0133439	0.0382619	0.410317
RGS1	2.71777	1.44953	1.26636	0.883779	0.0284765	0.0436791	1.57936
RGS10	0.625505	0.271402	0.798604	0.362056	0.0237962	0.0414604	0.514392
RGS12	0.527419	0.301462	0.462225	0.386644	0.00329537	0.0377862	0.419438
RGS19	0.910495	0.410913	0.401292	0.879448	0.0192606	0.0408026	0.650537
RGS3	0.596543	0.204758	0.392485	0.422429	0.0150909	0.0396116	0.404054
RHOB	-0.307292	-0.502105	-0.924184	-0.663926	0.0194029	0.0408026	-0.599377
RHOD	0.725354	0.504932	0.77774	0.500536	0.00326606	0.0377862	0.62714
RHOG	0.897667	0.486937	0.728073	0.793331	0.00361927	0.0377862	0.726502
RIN2	0.485015	0.416875	0.387975	0.0748172	0.0332156	0.0459376	0.341171
RIN3	0.322062	0.204921	0.425119	0.796347	0.0419274	0.0482277	0.437112
RIPK1	0.363372	0.111461	0.167392	0.15675	0.037422	0.0467824	0.199744
RIT1	0.48955	0.251078	0.379181	0.177529	0.0182549	0.0407582	0.324334
RNASE4	-1.03653	-0.485427	-0.954256	-0.635774	0.00940035	0.0377862	-0.777996
RNF126	0.643287	0.312233	0.494308	1.19826	0.0405318	0.0479413	0.662021
RNF144B	0.77842	1.04083	1.34894	0.423229	0.0196713	0.0408026	0.897853
RNF168	0.448405	0.390088	0.223747	0.333352	0.00533321	0.0377862	0.348898
RNF187	0.711593	0.299193	0.253899	0.433999	0.025869	0.042602	0.424671
RNF19A	0.591495	0.626834	0.536886	0.200947	0.0153876	0.0396116	0.48904
RNF213	0.572265	0.421258	1.02914	0.596221	0.0153063	0.0396116	0.654721
ROBO1	0.758331	0.434192	1.13136	0.319241	0.0361454	0.0466603	0.66078
RORA	-0.295915	-0.489371	-0.594896	-0.318966	0.00943934	0.0377862	-0.424787
RPF1	0.514518	0.14937	0.400154	0.176077	0.0392358	0.0476809	0.31003
RPH3AL	-0.530515	-0.553245	-0.92234	-0.129341	0.0458925	0.0490436	-0.53386
RPN1	0.549814	0.451271	0.198845	0.309189	0.0164479	0.039955	0.37728
RPP25	0.299308	0.238524	0.396731	0.0650186	0.0371579	0.0467824	0.249895
RRBP1	0.797565	0.518185	0.30709	0.723398	0.0129927	0.0382432	0.586559
RRM2	1.76793	1.42522	1.07941	0.961129	0.0055534	0.0377862	1.30842
RRP12	0.539419	0.629494	0.438418	0.645379	0.00130479	0.0373859	0.563178
RRP15	0.240384	0.160409	0.0784547	0.312391	0.0295232	0.0440044	0.19791
RRP1B	0.405151	0.257125	0.197649	0.346095	0.00725954	0.0377862	0.301505
RRS1	0.731111	0.393049	0.34998	0.303003	0.0197341	0.0408026	0.444286
RTCB	0.732691	0.426814	0.268086	0.533159	0.0151484	0.0396116	0.490187
S100A1	0.470289	0.393051	0.425061	0.343543	0.000608124	0.0333999	0.407986
S100A10	0.896913	0.571509	0.501864	0.304533	0.0191088	0.0408026	0.568705
S100A11	1.86658	0.996538	0.706634	0.917028	0.0219428	0.0414604	1.1217
S100A16	1.14509	0.579581	0.573187	0.906429	0.0102944	0.0377862	0.801072
S100A7	3.92342	2.81562	3.63	3.20214	0.000793394	0.0333999	3.3928
S100A7A	5.49073	2.88913	3.53437	3.90916	0.00563437	0.0377862	3.95585
S100A8	5.32102	3.43125	2.51367	3.8874	0.00748492	0.0377862	3.78833
S100A9	5.11731	3.35542	3.52494	3.1522	0.00351405	0.0377862	3.78747
S100P	1.18955	1.43327	1.77263	0.405655	0.0257464	0.042602	1.20028
SAC3D1	0.859585	0.229566	0.692009	0.587439	0.0211809	0.0413555	0.59215
SAFB2	0.299729	0.0560452	0.148805	0.302156	0.0443359	0.0487455	0.201684
SAMD4B	0.23007	0.150106	0.36546	0.101226	0.0350481	0.0464974	0.211715
SASH3	1.21797	1.03677	0.425119	0.941467	0.012944	0.0382432	0.905333
SASS6	0.417646	0.307592	0.636975	0.200989	0.0247515	0.0422144	0.390801
SCARA5	-0.401547	-1.54773	-1.51065	-0.674997	0.0382084	0.0472744	-1.03373
SCIN	-0.796716	-1.41947	-2.68384	-0.852566	0.0464127	0.0490531	-1.43815
SCNN1D	0.972154	0.913609	0.425131	0.437099	0.0189269	0.0408026	0.686998
SCO2	1.45831	0.924712	0.323797	1.36639	0.02934	0.0438642	1.0183
SCUBE2	0.62833	0.68867	1.45633	0.530102	0.0302617	0.0443407	0.825859
SDF2L1	1.36058	0.720961	0.440738	0.844391	0.0221282	0.0414604	0.841667
SDHB	0.474039	0.274653	0.369236	0.396937	0.00271662	0.0377862	0.378716
SDPR	-0.203176	-0.745186	-1.26121	-1.02957	0.038078	0.0472146	-0.809785
SDR16C5	0.353189	0.266569	0.832569	0.583714	0.0278219	0.0432619	0.50901
SEC14L2	0.173631	0.303001	0.420265	0.295807	0.00963101	0.0377862	0.298176
SEC23B	0.671788	0.496636	1.1164	0.359381	0.027757	0.0432619	0.66105
SEC24D	0.718336	0.453771	0.678172	0.192699	0.0242777	0.0418196	0.510745
SEC61G	0.703469	0.496285	0.341213	0.18615	0.0297688	0.0440865	0.431779
SEC63	0.094745	0.0296894	0.124527	0.0896097	0.0237219	0.0414604	0.0846427
SECTM1	1.52329	1.11181	1.94838	1.16358	0.00505721	0.0377862	1.43677
SELPLG	1.367	0.744812	1.77258	0.777294	0.0181877	0.0407582	1.16542
SEMA3G	-0.178915	-0.413385	-0.922456	-0.841866	0.0445006	0.0487603	-0.589155
SERBP1	0.543159	0.298242	0.142972	0.50529	0.0283381	0.0436061	0.372416
SERPINB13	2.07644	1.75083	2.05648	1.41075	0.00135771	0.0373859	1.82363
SERPINB4	4.65084	3.93071	4.29932	4.58107	0.000115554	0.0332411	4.36549
SERPINB5	0.460629	0.284651	0.545562	0.454393	0.00410329	0.0377862	0.436309
SERPINB9	1.70456	1.28426	1.7726	0.12375	0.0492674	0.0499726	1.22129
SERTAD1	0.954432	0.75655	0.674019	0.348971	0.0123131	0.0382432	0.683493
SESN1	-0.139407	-0.554341	-0.370249	-0.47909	0.0236119	0.0414604	-0.385772
SET	0.427836	0.198531	0.133378	0.134112	0.0493007	0.0499726	0.223464
SF1	0.218914	0.156754	0.205515	0.190092	0.000725293	0.0333999	0.192819
SFN	1.40535	1.05834	0.844926	1.17217	0.00240331	0.0377862	1.1202
SFXN5	0.61101	0.270728	0.480384	0.634913	0.00933344	0.0377862	0.499259
SGK1	1.23155	1.27633	0.699828	0.660212	0.0100972	0.0377862	0.966979
SGTA	0.583373	0.269767	0.0942855	0.46907	0.0466405	0.0490775	0.354124
SH2D1A	1.8696	1.06817	1.77261	0.202858	0.0499007	0.0499726	1.22831
SH2D3A	0.364227	0.240173	0.2662	0.112005	0.0179144	0.0407285	0.245651
SH3BGRL2	-0.661951	-0.51251	-1.51068	-0.89798	0.0266651	0.0427981	-0.895781
SH3BGRL3	1.0783	0.758932	0.591253	0.681805	0.00522512	0.0377862	0.777572
SH3BP1	0.481954	0.137055	0.684738	0.253318	0.049473	0.0499726	0.389266
SH3GL1	0.416397	0.264545	0.305388	0.538262	0.00843063	0.0377862	0.381148
SHB	0.98166	0.697051	1.56963	0.532283	0.0254727	0.0424523	0.945156
SHC1	0.775004	0.544488	0.0855597	0.456614	0.0475782	0.0492287	0.465416
SHF	0.20176	0.116921	0.425058	0.238998	0.0324727	0.0453096	0.245684
SHKBP1	0.550734	0.286332	0.133426	0.590047	0.0372605	0.0467824	0.390135
SHPK	0.503766	0.378111	0.419754	0.169842	0.0139532	0.0389194	0.367868
SIAH2	0.339705	0.247955	0.0915959	0.194179	0.0244498	0.0419885	0.218358
SIPA1	0.341204	0.156288	0.139654	0.263076	0.0177229	0.0407285	0.225056
SIRT7	0.542767	0.155865	0.535708	0.626376	0.0214439	0.0414604	0.465179
SKA2	0.493461	0.276623	0.210903	0.153157	0.0317461	0.0451668	0.283536
SKP2	0.509048	0.225811	0.334194	0.121893	0.0367595	0.0467824	0.297736
SLAMF1	2.08848	1.21933	1.77261	0.663431	0.0196134	0.0408026	1.43596
SLC16A1	0.955863	0.904232	0.834289	0.721939	0.000452941	0.0333999	0.854081
SLC16A14	1.58748	1.00286	0.541683	0.539486	0.0343848	0.0461853	0.917877
SLC20A1	0.645276	0.982982	0.553109	0.46968	0.0097871	0.0377862	0.662762
SLC22A15	-0.406985	-0.888335	-0.92234	-0.58699	0.0108688	0.0378505	-0.701163
SLC25A25	1.09367	1.38389	0.554459	1.02269	0.00972893	0.0377862	1.01368
SLC25A28	0.636359	0.350045	1.14636	0.460975	0.0347184	0.046202	0.648435
SLC25A37	-0.122915	-0.250624	-0.082327	-0.141301	0.0253869	0.0424181	-0.149292
SLC25A39	0.564499	0.187427	0.777309	0.75344	0.0248498	0.0422497	0.570669
SLC25A43	0.409629	0.252788	0.479307	0.440772	0.00413541	0.0377862	0.395624
SLC26A5	-0.686914	-0.960908	-1.94908	-0.674767	0.0381664	0.0472562	-1.06792
SLC35B1	0.54678	0.365604	0.584498	0.277035	0.00902818	0.0377862	0.443479
SLC35E1	0.447297	0.379391	0.734874	0.504051	0.00680315	0.0377862	0.516403
SLC39A1	0.479293	0.382702	0.930756	0.316478	0.0318914	0.0452422	0.527307
SLC39A2	0.32023	0.137625	0.425131	0.331128	0.0149784	0.0396116	0.303529
SLC3A2	0.504337	0.352376	0.199743	0.434385	0.0107527	0.0377862	0.37271
SLC41A1	0.441647	0.337305	0.348633	0.236466	0.00389519	0.0377862	0.341013
SLC43A3	0.189844	0.625329	0.425152	0.349507	0.0218162	0.0414604	0.397458
SLC4A11	0.544272	0.724528	0.425149	0.191608	0.02434	0.0418852	0.471389
SLC4A1AP	0.411065	0.130099	0.636867	0.236659	0.0495738	0.0499726	0.353672
SLC50A1	0.587478	0.411244	0.336634	0.2621	0.0105549	0.0377862	0.399364
SLC5A5	5.66085	3.55053	3.10902	2.19885	0.015814	0.0396116	3.62982
SLC7A11	1.22594	0.685636	0.425131	0.645266	0.0219838	0.0414604	0.745492
SLC9A3R1	0.688409	0.476188	1.40917	0.687817	0.0281096	0.0434416	0.815395
SLC9A7	0.637182	0.790839	0.77059	0.344478	0.00853832	0.0377862	0.635772
SLFN13	0.367996	0.466392	0.300499	0.0520851	0.04381	0.0485341	0.296743
SLITRK4	-1.24395	-0.694732	-0.681092	-1.05151	0.00699286	0.0377862	-0.91782
SLITRK6	-0.456993	-0.798762	-0.145678	-0.799941	0.0394444	0.0476809	-0.550343
SLMAP	0.32343	0.256156	0.520967	0.189571	0.0204085	0.0410433	0.322531
SLTM	0.519328	0.112295	0.451339	0.413077	0.025305	0.0424034	0.37401
SMC6	0.33964	0.0950715	0.33249	0.118805	0.0444183	0.0487455	0.221502
SMG5	0.42729	0.20182	0.437442	0.739101	0.0263388	0.0427981	0.451413
SMG7	0.0191882	0.11702	0.171696	0.0986378	0.0485662	0.0496114	0.101635
SMIM12	0.586466	0.460336	0.75643	0.252447	0.0168266	0.0403372	0.51392
SMIM5	0.532943	0.487417	0.637909	0.35685	0.00324947	0.0377862	0.50378
SMKR1	1	0.47592	0.425119	1.00858	0.0200031	0.0409249	0.727405
SMOX	1.59706	1.28445	1.66913	1.47096	0.0003825	0.0333999	1.5054
SMTN	0.164817	0.428523	0.532269	0.147661	0.0452029	0.0488376	0.318318
SMU1	0.282563	0.113151	0.314193	0.120259	0.0294038	0.0438642	0.207542
SMYD2	0.498207	0.236931	0.421625	0.313147	0.00785315	0.0377862	0.367478
SNAI3	0.966053	0.434403	1.77261	0.948376	0.033635	0.0459447	1.03036
SNRPD1	1.16159	0.383546	0.602325	0.435706	0.0361197	0.0466603	0.64579
SNRPD3	0.656922	0.189577	0.323082	0.329476	0.032683	0.045456	0.374764
SOCS1	0.778223	1.02344	2.06663	0.838592	0.0297827	0.0440865	1.17672
SOCS3	2.35293	2.00141	0.319109	1.80492	0.036385	0.0467259	1.61959
SORBS1	-0.943353	-0.739416	-0.922435	-0.84843	0.000331708	0.0333999	-0.863408
SP100	0.413331	0.222208	0.794619	0.341364	0.0372725	0.0467824	0.44288
SP110	0.836582	0.49533	1.45588	0.506321	0.0353067	0.0465541	0.823528
SPAG16	-0.264143	-0.712069	-0.54367	-0.183282	0.0403771	0.0479413	-0.425791
SPAG5	0.825401	0.511073	1.31069	1.00669	0.012086	0.0382432	0.913462
SPATA18	-0.13719	-0.402094	-0.806057	-0.431963	0.0482257	0.0495261	-0.444326
SPATA2L	0.439576	0.299323	0.401121	0.201459	0.00821728	0.0377862	0.33537
SPATA6	-0.422242	-0.504983	-1.13177	-0.66898	0.0230806	0.0414604	-0.681995
SPIN4	0.976097	1.25534	1.4264	0.168736	0.041405	0.0480571	0.956643
SPOCK2	1.68973	1.13799	0.425144	0.663307	0.0393679	0.0476809	0.979041
SPRR1A	3.31665	2.90242	3.21125	2.60144	0.000337863	0.0333999	3.00794
SPRR2A	4.84509	2.88449	4.16533	2.3496	0.00839451	0.0377862	3.56113
SPTY2D1	0.451175	0.21655	0.325136	0.309556	0.00664013	0.0377862	0.325604
SQLE	0.884086	0.561413	0.763229	0.614539	0.00236582	0.0377862	0.705817
SQRDL	0.811968	0.577932	1.11137	0.704404	0.00589102	0.0377862	0.801418
SRA1	0.795398	0.536503	1.09047	0.3336	0.0245444	0.0420274	0.688993
SRGAP3	-0.317185	-0.783362	-0.945265	-0.363543	0.0302558	0.0443407	-0.602339
SRM	1.033	0.701374	0.413774	0.776001	0.0105078	0.0377862	0.731037
SRP54	0.342693	0.254835	0.281896	0.13879	0.00946544	0.0377862	0.254553
SRPX2	-0.310772	-0.46675	-0.922435	-0.31644	0.0394932	0.0476809	-0.504099
SRRD	0.356606	0.218969	0.862319	0.385824	0.04747	0.0492287	0.455929
SRSF2	0.538478	0.315068	0.413238	0.188498	0.0162361	0.039954	0.363821
SRSF3	0.582659	0.165675	0.609761	0.245482	0.0390727	0.0476809	0.400894
SRSF7	0.648995	0.28301	0.539558	0.266708	0.0195685	0.0408026	0.434568
SS18L2	0.614543	0.261721	0.905859	0.267793	0.0454423	0.0488376	0.512479
SSFA2	-0.0261468	-0.227362	-0.189049	-0.277928	0.0454723	0.0488376	-0.180122
SSPN	-0.393054	-0.601228	-0.134961	-0.763233	0.0399504	0.0477894	-0.473119
SSU72	0.455859	0.251815	0.198718	0.181802	0.0229382	0.0414604	0.272049
ST14	1.07339	0.914429	0.536665	0.992772	0.00509322	0.0377862	0.879314
STAP2	0.687453	0.394764	0.796727	0.689254	0.0050257	0.0377862	0.642049
STARD7	0.339724	0.148805	0.340917	0.0651727	0.0486341	0.0496114	0.223655
STAT1	1.05948	0.781972	1.44064	0.744142	0.00823702	0.0377862	1.00656
STAT2	0.460641	0.296266	0.613855	0.581557	0.00654529	0.0377862	0.48808
STAT3	0.69835	0.845188	0.614941	0.565263	0.00155937	0.0377862	0.680935
STAT4	0.76651	0.628817	0.420612	0.467315	0.00547082	0.0377862	0.570814
STK32A	-0.423311	-0.383448	-0.922435	-0.854151	0.0195026	0.0408026	-0.645836
STOML1	0.859872	0.305078	0.595156	0.424639	0.020012	0.0409249	0.546186
STRIP1	0.467671	0.122114	0.577859	0.281108	0.0369112	0.0467824	0.362188
STRIP2	1.43237	1.06623	1.77265	1.47	0.00217921	0.0377862	1.43531
STRN3	0.587961	0.448639	0.377783	0.25323	0.00941964	0.0377862	0.416903
STX6	0.488582	0.357543	0.434967	0.103167	0.0270013	0.0431122	0.346065
STXBP5-AS1	0.871882	1.04041	0.425119	0.962286	0.00930263	0.0377862	0.824925
STYK1	0.801575	0.360062	0.425119	0.665427	0.0120715	0.0382432	0.563045
SUB1	0.644995	0.428578	0.703117	0.111387	0.0388006	0.0475837	0.472019
SULF2	0.852989	0.583189	0.847653	0.423914	0.00762097	0.0377862	0.676937
SULT1E1	-0.415037	-0.487266	-0.402075	-0.539298	0.000735661	0.0333999	-0.460919
SURF2	0.863177	0.448771	0.387299	0.514313	0.0138356	0.0388928	0.55339
SUV39H1	0.506102	0.126729	0.526806	0.62271	0.0266328	0.0427981	0.445587
SVIP	-0.528417	-0.868067	-0.805387	-1.01013	0.00415653	0.0377862	-0.802999
SYDE2	-0.558592	-0.90182	-2.10886	-0.889257	0.0467555	0.0490775	-1.11463
SYNJ2	0.557919	0.657319	0.313831	0.201375	0.0262955	0.0427981	0.432611
SYNPO2	-0.820612	-0.122579	-0.822088	-0.512426	0.0414008	0.0480571	-0.569426
TACO1	0.672087	0.176517	0.498287	0.254773	0.0387417	0.0475837	0.400416
TAF11	0.213674	0.122978	0.35576	0.250158	0.0163177	0.039954	0.235642
TAF12	0.337769	0.0404441	0.404517	0.333828	0.0413071	0.0480571	0.27914
TAF15	0.311202	0.126718	0.210807	0.385319	0.019728	0.0408026	0.258511
TANC1	-0.137328	-0.316032	-0.132747	-0.211376	0.018736	0.0408026	-0.199371
TAP1	0.338802	0.526605	0.282865	0.345154	0.00586756	0.0377862	0.373356
TAP2	1.28011	0.664434	0.890045	0.420337	0.0210525	0.0413386	0.813731
TAPBP	1.32193	0.65225	1.07254	0.517668	0.0172911	0.0407285	0.891096
TARS	0.979305	0.653714	0.906804	0.386375	0.0122189	0.0382432	0.731549
TBC1D10A	0.472891	0.143981	0.525983	0.355204	0.0214957	0.0414604	0.374515
TBC1D19	-0.111492	-0.34126	-0.25381	-0.365895	0.0185985	0.0408026	-0.268114
TBC1D24	-0.277007	-0.706178	-0.922401	-0.497873	0.0225701	0.0414604	-0.600865
TBCB	0.790904	0.362247	0.633096	0.43979	0.0104184	0.0377862	0.556509
TBX1	-0.0980532	-0.70508	-0.455606	-0.438207	0.0423536	0.0483894	-0.424237
TBX2	0.297821	0.149143	0.425119	0.226736	0.0183605	0.0407582	0.274705
TBX3	-0.116877	-0.768843	-0.829514	-0.647044	0.0358242	0.0466401	-0.590569
TBX6	0.434345	0.283261	0.425119	0.713556	0.0141709	0.039145	0.46407
TCERG1	0.359515	0.165577	0.18671	0.139603	0.0235497	0.0414604	0.212851
TCP1	0.463035	0.380991	0.321656	0.129576	0.0197166	0.0408026	0.323815
TCTEX1D4	0.203968	0.169058	0.425058	0.340924	0.0174974	0.0407285	0.284752
TDP2	0.362336	0.315117	0.300273	0.319931	0.000151548	0.0333999	0.324414
TELO2	0.463798	0.154463	0.34373	0.61411	0.0269985	0.0431122	0.394025
TES	0.21642	0.346306	0.238566	0.157378	0.00895916	0.0377862	0.239668
TESPA1	1.28379	0.553875	1.77261	0.569362	0.0387516	0.0475837	1.04491
TET1	-0.200495	-0.689295	-0.408457	-0.792412	0.0302536	0.0443407	-0.522665
TEX30	0.300233	0.211419	0.0815054	0.127134	0.0335305	0.0459447	0.180073
TFDP2	-0.317599	-0.354651	-0.9673	-0.518531	0.0363013	0.0467259	-0.53952
TFE3	0.494167	0.201657	0.768886	0.328538	0.0352477	0.0465541	0.448312
TFG	0.714698	0.404226	0.425433	0.13606	0.0380039	0.0471565	0.420104
TGFB1	0.944597	0.645488	0.778058	0.373643	0.0107962	0.0377862	0.685446
TGFBR3	-0.341139	-0.702328	-0.631688	-0.486364	0.00667488	0.0377862	-0.54038
THBS2	0.151526	0.470537	0.248629	0.173597	0.0371867	0.0467824	0.261072
THOC3	0.788072	0.273508	0.714375	0.184726	0.0488365	0.0497003	0.49017
TIGIT	1.77242	0.892342	1.77263	0.340226	0.0427627	0.0483924	1.19441
TIMELESS	0.783114	0.624095	0.622314	0.706422	0.000386675	0.0333999	0.683986
TIMM17A	0.718272	0.506431	0.994439	0.46407	0.0116682	0.0382432	0.670803
TIMM23	0.606665	0.383141	0.236866	0.180446	0.0342935	0.0461705	0.351779
TIMM50	0.58914	0.387138	0.346242	0.423044	0.00380778	0.0377862	0.436391
TIMP1	1.14217	0.718311	1.09932	0.695207	0.00469204	0.0377862	0.913752
TIMP3	-0.736032	-1.03586	-2.22189	-1.00124	0.0326617	0.045456	-1.24875
TIMP4	-1.29507	-0.74693	-2.24864	-1.79647	0.0181727	0.0407582	-1.52178
TJP2	0.857245	0.670992	0.465775	0.543244	0.0050687	0.0377862	0.634314
TK1	1.19344	0.977632	0.204219	0.641215	0.0395703	0.0476809	0.754127
TLL1	-0.112343	-1.05858	-0.922456	-0.672498	0.0454122	0.0488376	-0.69147
TMC5	0.745508	0.701589	0.427485	1.33317	0.0244974	0.0419885	0.801938
TMC8	1.16313	0.866907	0.370663	0.920287	0.0154314	0.0396116	0.830246
TMEM102	0.601082	0.440735	0.418003	0.0926502	0.0357043	0.0466401	0.388118
TMEM11	0.542667	0.0976429	0.365044	0.436565	0.0320417	0.045268	0.36048
TMEM116	-0.230255	-0.627523	-0.749026	-0.774558	0.0179038	0.0407285	-0.595341
TMEM117	0.901222	0.64702	1.08536	0.626143	0.00504794	0.0377862	0.814937
TMEM120B	0.171753	0.127574	0.425033	0.208497	0.0386071	0.0475291	0.233214
TMEM160	0.449443	0.218296	0.0853649	0.472232	0.0463765	0.0490531	0.306334
TMEM165	0.752671	0.782565	0.437195	0.348088	0.013268	0.0382432	0.58013
TMEM183A	0.2651	0.140149	0.128322	0.0832516	0.0287601	0.0437648	0.154206
TMEM206	0.853861	0.667915	0.420612	0.661647	0.00524363	0.0377862	0.651009
TMEM254-AS1	-0.138076	-0.402591	-0.248988	-0.32101	0.0158415	0.0396116	-0.277666
TMEM39B	0.399652	0.308152	0.21108	0.0663546	0.0407669	0.0479413	0.246309
TMEM40	1.00459	0.470816	0.293699	0.916283	0.0297338	0.0440865	0.671348
TMEM47	-0.46554	-0.640446	-0.922435	-0.965322	0.00805592	0.0377862	-0.748436
TMEM56	-1.75002	-0.936696	-0.922401	-1.08904	0.00923827	0.0377862	-1.17454
TMEM63A	-0.267817	-0.272755	-0.463784	-0.353599	0.0050992	0.0377862	-0.339489
TMEM87B	0.379592	0.254092	0.377848	0.0965842	0.0256112	0.0425866	0.277029
TMEM88	0.633218	0.394279	0.425088	1.01142	0.0226401	0.0414604	0.616001
TMEM98	-0.125332	-0.103438	-0.223265	-0.281674	0.0219841	0.0414604	-0.183427
TMOD3	0.45711	0.346281	0.391017	0.147877	0.0150567	0.0396116	0.335571
TMPRSS4	2.98019	2.3802	2.21567	1.96731	0.00157915	0.0377862	2.38584
TMTC3	0.593246	0.335873	0.369506	0.139231	0.0306356	0.0444346	0.359464
TNFAIP1	0.821434	0.530183	0.712619	0.470294	0.00436203	0.0377862	0.633633
TNFRSF10D	0.288989	0.540387	0.420569	0.0980503	0.0379182	0.0471289	0.336999
TNFRSF12A	0.967183	1.62744	1.22491	0.617586	0.0137394	0.0388326	1.10928
TNFRSF21	1.5601	1.9903	0.586915	0.626063	0.0419967	0.0482277	1.19084
TNFSF10	1.14931	1.06031	1.5976	0.547287	0.0149391	0.0396116	1.08863
TNFSF14	1.36524	0.864621	2.70216	1.2802	0.0299448	0.0442128	1.55305
TNFSF9	0.587284	0.650254	0.425088	0.370735	0.00454447	0.0377862	0.50834
TNIP1	0.482265	0.390912	0.258811	0.524516	0.00588255	0.0377862	0.414126
TNKS2	0.367252	0.294065	0.470812	0.148249	0.0179941	0.0407285	0.320094
TNS1	-0.600264	-0.452242	-1.09664	-0.425009	0.0257697	0.042602	-0.643539
TOLLIP	0.592971	0.255332	0.263333	0.333742	0.0197394	0.0408026	0.361345
TOMM22	0.707237	0.355092	0.189657	0.246186	0.0483509	0.0495274	0.374543
TOR1AIP2	0.371218	0.256372	0.201732	0.181447	0.00954976	0.0377862	0.252692
TP63	0.762917	0.157249	0.568353	0.308144	0.0445724	0.0487603	0.449166
TPBG	1.24056	1.19423	1.55337	0.758835	0.00538804	0.0377862	1.18675
TPD52	0.209538	0.12895	0.215136	0.142457	0.00439308	0.0377862	0.17402
TPI1	0.991845	0.774303	0.470945	0.549195	0.00960644	0.0377862	0.696572
TPM3	0.868337	0.532232	0.378818	0.555262	0.010783	0.0377862	0.583662
TPM4	0.491353	0.54905	0.170364	0.443786	0.0159961	0.0396116	0.413638
TPMT	0.747482	0.44559	0.610265	0.488949	0.00347302	0.0377862	0.573072
TPPP3	0.447351	0.0800137	0.584833	0.640892	0.0402234	0.0479413	0.438272
TPRKB	0.283883	0.192421	0.215445	0.0208558	0.049856	0.0499726	0.178151
TPST2	0.477579	0.301912	0.546739	0.171344	0.0217465	0.0414604	0.374394
TPTE2P5	-0.543142	-0.860597	-0.922422	-1.15988	0.00634285	0.0377862	-0.87151
TRABD	0.571601	0.42183	0.484346	0.922521	0.0126541	0.0382432	0.600074
TRAF3IP1	0.251215	0.17697	0.175913	0.276889	0.00338828	0.0377862	0.220247
TRAF7	0.530248	0.272023	0.239226	0.626385	0.022175	0.0414604	0.416971
TRAPPC3	0.67395	0.354902	0.66042	0.321606	0.0132576	0.0382432	0.502719
TRIB1	0.9305	0.844284	1.28872	0.583646	0.00823062	0.0377862	0.911789
TRIB2	0.565972	0.501096	0.826168	0.396886	0.00822124	0.0377862	0.57253
TRIM15	1	2.31404	1.66914	1.38184	0.0104956	0.0377862	1.59126
TRIM21	0.659382	0.478047	0.257939	0.66474	0.0126952	0.0382432	0.515027
TRIM22	1.02	0.819314	1.77649	0.457029	0.0352809	0.0465541	1.01821
TRIM25	0.480575	0.339505	0.317312	0.460817	0.00238179	0.0377862	0.399552
TRIM41	0.275432	0.084621	0.454694	0.379055	0.0337635	0.0459447	0.29845
TRIM44	0.274514	0.107637	0.176643	0.284222	0.0153323	0.0396116	0.210754
TRIM47	0.274474	0.858439	0.776749	0.668552	0.0155345	0.0396116	0.644553
TRMT2A	0.29386	0.0407798	0.348284	0.23825	0.0413902	0.0480571	0.230293
TRUB2	0.556283	0.330733	0.346982	0.240596	0.0117076	0.0382432	0.368649
TSC22D3	-0.860536	-0.771859	-0.875685	-0.581361	0.00144247	0.0377227	-0.77236
TSFM	0.757415	0.421672	0.532603	0.102334	0.0448155	0.0487888	0.453506
TSTA3	0.711495	0.75988	0.293534	1.03682	0.0197023	0.0408026	0.700433
TTC21B	-0.21385	-0.555755	-0.651273	-0.56042	0.0142676	0.039145	-0.495324
TTF2	0.331654	0.132195	0.0893019	0.288645	0.0374439	0.0467824	0.210449
TTLL5	0.406636	0.152795	0.252075	0.107857	0.0402689	0.0479413	0.229841
TTYH3	0.82503	0.597626	0.78532	0.303874	0.0132277	0.0382432	0.627962
TUB	-0.170587	-0.574098	-0.922435	-0.397138	0.0473805	0.0492287	-0.516064
TUBB3	1.20575	0.698491	0.425131	0.568052	0.0236704	0.0414604	0.724356
TUBB6	1.03092	0.962885	0.416903	0.488401	0.0195906	0.0408026	0.724777
TUBBP5	0.610825	0.589263	0.425119	0.477024	0.0013057	0.0373859	0.525557
TUBG1	1.04362	0.480677	0.610371	0.679905	0.010033	0.0377862	0.703643
TUBGCP2	0.578648	0.245277	0.378857	0.479685	0.00971284	0.0377862	0.420617
TUFM	0.651474	0.293215	0.370478	0.359079	0.0133451	0.0382619	0.418561
TWF1	0.891329	0.7535	0.116726	0.489545	0.0456763	0.0489673	0.562775
TWF2	0.619457	0.294388	1.48172	1.37723	0.047111	0.0491501	0.943198
TXN	1.62563	0.98516	0.471705	0.524559	0.0433446	0.0483924	0.901764
TXN2	0.517002	0.189995	0.35402	0.120627	0.0445792	0.0487603	0.295411
TXNDC16	-0.221257	-0.383733	-0.0983386	-0.524331	0.0458502	0.0490436	-0.306915
TXNDC17	1.20647	0.75048	0.562217	0.366446	0.0277415	0.0432619	0.721405
TXNDC9	0.517336	0.326812	0.678645	0.0953697	0.0486089	0.0496114	0.404541
TXNIP	-0.534299	-0.802002	-0.807221	-0.657911	0.00173107	0.0377862	-0.700358
TXNL4A	0.413627	0.14373	0.125701	0.232762	0.0401528	0.0479413	0.228955
TXNRD1	0.475846	0.230221	0.267522	0.124046	0.0337335	0.0459447	0.274409
TYK2	0.320196	0.0866123	0.320363	0.438147	0.0288659	0.0437648	0.29133
TYMP	2.31684	1.95118	1.48064	1.32958	0.00430356	0.0377862	1.76956
UBA1	0.667995	0.391455	0.788167	0.473525	0.00765069	0.0377862	0.580285
UBA6	0.775101	0.824044	0.617797	0.311899	0.0119824	0.0382432	0.63221
UBAC1	0.461523	0.162525	0.185932	0.419621	0.0286402	0.0436791	0.3074
UBALD2	0.876159	0.460415	0.328196	1.27594	0.0417406	0.0481579	0.735179
UBB	0.675052	0.292276	0.12123	0.411767	0.0485112	0.0496033	0.375081
UBC	0.253335	0.108358	0.339694	0.448089	0.0279114	0.0433229	0.287369
UBE2A	0.426911	0.295505	0.343078	0.0341105	0.0476967	0.0492666	0.274901
UBE2D3	0.479642	0.263568	0.3123	0.120677	0.0285277	0.0436791	0.294047
UBE2F	0.738566	0.468953	1.30992	0.752724	0.0189929	0.0408026	0.81754
UBE2G1	0.500138	0.350599	0.713277	0.163235	0.0340567	0.0459592	0.431812
UBE2H	0.442827	0.205179	0.322396	0.130224	0.0276626	0.0432619	0.275157
UBE2K	0.336646	0.162231	0.310478	0.127835	0.0207243	0.0411248	0.234297
UBE2Z	0.607614	0.301473	0.208005	0.303317	0.0266123	0.0427981	0.355102
UBE3C	0.49273	0.36372	0.172884	0.242064	0.0202962	0.0410433	0.317849
UBR5	0.243904	0.0867467	0.25726	0.0911446	0.0359575	0.0466603	0.169764
UBXN8	0.413552	0.185603	0.786216	0.489793	0.0324159	0.045268	0.468791
UCHL3	0.590815	0.178092	0.179494	0.336366	0.0456355	0.0489539	0.321192
UFD1L	0.415683	0.30628	0.470848	0.135421	0.0205941	0.0411248	0.332058
UGCG	0.671786	0.297259	0.268671	0.219248	0.0391989	0.0476809	0.364241
UHRF1	0.88464	0.950326	0.436832	1.03707	0.00852507	0.0377862	0.827218
URM1	0.494838	0.159721	0.309488	0.217617	0.0274383	0.0432102	0.295416
UROS	0.35957	0.129942	0.409669	0.185668	0.0274018	0.0432102	0.271212
USB1	0.819736	0.443641	0.873762	0.662576	0.00540013	0.0377862	0.699929
USP18	1.16559	0.865023	1.77261	0.814088	0.0135139	0.0385961	1.15433
UTP14A	0.652077	0.374079	0.895084	0.518097	0.0117871	0.0382432	0.609834
UTP3	0.570656	0.266281	0.156464	0.360358	0.0309388	0.0446491	0.33844
UTP6	0.471838	0.331047	0.387798	0.134306	0.0191133	0.0408026	0.331247
UTRN	-0.181201	-0.386608	-0.152623	-0.101651	0.0462526	0.0490531	-0.205521
VAC14	0.431939	0.191863	0.576005	0.676185	0.0209579	0.0412258	0.468998
VANGL1	0.428391	0.242319	0.728694	0.227513	0.0398581	0.0477744	0.406729
VASH1	0.891097	0.656273	0.425119	0.541034	0.00801838	0.0377862	0.628381
VAV1	0.843543	0.349101	0.425119	0.530627	0.0159069	0.0396116	0.537098
VCAM1	1.3806	0.994714	2.19244	0.406639	0.0449817	0.0488186	1.2436
VCP	0.801263	0.560111	0.0892917	0.521828	0.0447595	0.0487888	0.493124
VDAC1	0.687625	0.580324	0.520288	0.256906	0.0113481	0.0379588	0.511286
VEGFA	1.42638	1.28486	0.650438	0.921969	0.00889335	0.0377862	1.07091
VGLL3	-0.317366	-0.652041	-0.922374	-0.514576	0.0178699	0.0407285	-0.601589
VIT	-0.782214	-0.504043	-1.32139	-0.97142	0.0137071	0.0388326	-0.894768
VKORC1	1.12523	0.81834	0.718235	0.359744	0.017324	0.0407285	0.755388
VMP1	1.20041	0.88487	0.461746	0.908934	0.0108018	0.0377862	0.863991
VPS9D1-AS1	0.569676	0.292782	0.425088	0.885493	0.0236211	0.0414604	0.543259
VRK2	0.49118	0.229988	0.213417	0.170104	0.0321134	0.045268	0.276172
VSIG10L	0.491179	0.389768	0.425045	0.511	0.000524645	0.0333999	0.454248
VSNL1	1.62533	1.31642	0.497432	0.523441	0.0399537	0.0477894	0.990657
WAS	1.20645	0.46008	1.77261	0.645591	0.0411084	0.0479413	1.02118
WBSCR22	0.159131	0.207353	0.183703	0.274234	0.00362997	0.0377862	0.206105
WDFY4	2.07918	1.10612	2.89375	1.0785	0.0261009	0.0427261	1.78938
WDR1	0.44237	0.467998	0.415722	0.381182	0.000180741	0.0333999	0.426818
WDR18	0.408689	0.302852	0.578305	0.489256	0.00475267	0.0377862	0.444776
WDR19	-0.147726	-0.323436	-0.473796	-0.304622	0.0183767	0.0407582	-0.312395
WDR3	0.410251	0.273917	0.456886	0.21855	0.00900381	0.0377862	0.339901
WDR4	0.485364	0.384206	1.57411	1.13708	0.0499369	0.0499726	0.895192
WDR43	0.539046	0.335992	0.582282	0.325334	0.00692942	0.0377862	0.445663
WDR5	0.398714	0.16243	0.728179	0.334346	0.0416158	0.0480899	0.405917
WDR66	0.830206	1.07031	0.931647	0.112579	0.0410457	0.0479413	0.736184
WDR76	0.321774	0.282163	0.681324	0.374976	0.0196249	0.0408026	0.415059
WFDC2	-0.481764	-1.17354	-1.00449	-0.388269	0.0289254	0.0437648	-0.762014
WNK2	-0.543275	-0.513662	-0.690257	-0.898989	0.00488806	0.0377862	-0.661546
WNT7A	1.01838	1.35693	2.21567	1.1474	0.0129582	0.0382432	1.43459
WSB2	0.546607	0.315652	0.534491	0.11736	0.0339779	0.0459592	0.378528
XAF1	1.40743	1.02416	1.60299	1.00625	0.00333742	0.0377862	1.26021
XBP1	0.618009	0.497695	0.499921	0.21109	0.013273	0.0382432	0.456679
XDH	1.0731	0.75882	1.66914	1.13236	0.00872848	0.0377862	1.15835
XKR8	0.320401	0.168114	0.425033	0.251214	0.0127557	0.0382432	0.29119
XPO6	0.513858	0.314206	0.789173	0.314165	0.0232176	0.0414604	0.482851
XPOT	0.701874	0.464125	0.854273	0.134328	0.0414234	0.0480571	0.53865
XRN2	0.487697	0.334895	0.229796	0.277315	0.00957491	0.0377862	0.332426
YARS	1.13601	0.734104	2.32355	0.676993	0.0499666	0.0499726	1.21766
YDJC	0.544953	0.143014	0.464137	0.172859	0.0471125	0.0491501	0.331241
YES1	0.612525	0.447227	0.399139	0.083796	0.0397732	0.0477743	0.385672
YIF1B	0.713869	0.496979	0.452654	0.303639	0.0101998	0.0377862	0.491785
YIPF1	0.422299	0.269438	0.299354	0.457923	0.0042511	0.0377862	0.362253
YWHAB	0.531613	0.275099	0.555697	0.148427	0.0319725	0.045268	0.377709
YWHAE	0.346651	0.279608	0.375738	0.154263	0.0098564	0.0377862	0.289065
YWHAG	0.521687	0.525932	0.0981609	0.264634	0.0433047	0.0483924	0.352604
YWHAH	0.452086	0.426482	0.186774	0.247869	0.0152806	0.0396116	0.328303
ZBED2	2.19368	1.42231	1.59799	1.25915	0.00417104	0.0377862	1.61828
ZBED6CL	1.60534	0.997421	0.401121	1.2931	0.0247951	0.0422371	1.07425
ZBTB16	-2.02719	-1.99681	-3.23621	-1.38152	0.0114485	0.0381471	-2.16043
ZBTB17	0.419773	0.218035	0.730395	0.786007	0.0275621	0.0432619	0.538553
ZBTB42	0.247117	0.358271	0.401087	0.254201	0.00375222	0.0377862	0.315169
ZC3H11A	0.278481	0.0887268	0.0960231	0.143361	0.0409877	0.0479413	0.151648
ZC3H12D	0.896099	0.443014	1.77261	0.693301	0.0460394	0.0490436	0.951255
ZCCHC6	0.444925	0.262974	0.236469	0.411867	0.00744947	0.0377862	0.339059
ZDHHC1	0.23665	0.266452	0.120013	0.0784532	0.0303034	0.0443407	0.175392
ZDHHC15	-0.42312	-0.812849	-0.922435	-0.701971	0.00687374	0.0377862	-0.715094
ZDHHC21	0.600131	0.457935	0.780022	0.167252	0.0304374	0.0444075	0.501335
ZDHHC5	0.501195	0.125308	0.429017	0.441439	0.021358	0.0414604	0.37424
ZMYND19	0.689266	0.206464	0.481361	0.693632	0.0204496	0.0410433	0.517681
ZNF165	0.933911	0.836864	0.425119	0.656689	0.00781501	0.0377862	0.713146
ZNF185	0.757869	0.12899	0.636013	0.498763	0.034008	0.0459592	0.505409
ZNF366	0.854413	0.645002	0.425058	0.517529	0.0071828	0.0377862	0.610501
ZNF415	-0.121161	-1.06018	-0.922401	-0.693036	0.0431739	0.0483924	-0.699194
ZNF429	-0.189201	-0.737072	-0.749026	-0.56929	0.0231851	0.0414604	-0.561147
ZNF43	-0.14049	-0.404679	-0.229481	-0.430347	0.0228586	0.0414604	-0.301249
ZNF493	-0.278601	-0.564661	-0.765369	-0.454058	0.0149158	0.0396116	-0.515672
ZNF503-AS2	0.50593	0.716795	0.399723	0.372121	0.00781624	0.0377862	0.498642
ZNF564	-0.128898	-0.094563	-0.150053	-0.219732	0.0111625	0.0378669	-0.148311
ZNF573	-0.195659	-0.549567	-0.655219	-0.462893	0.0178026	0.0407285	-0.465835
ZNF598	0.640539	0.439382	0.873284	0.44854	0.00980744	0.0377862	0.600436
ZNF662	0.348021	0.346911	0.401101	0.145843	0.0117507	0.0382432	0.310469
ZNF667-AS1	-0.296448	-1.12105	-1.52538	-0.879727	0.0338245	0.0459447	-0.955651
ZNF704	-0.338528	-0.45759	-0.776416	-0.593795	0.0104084	0.0377862	-0.541582
ZNF710	0.602581	0.191593	0.419997	0.629762	0.0198054	0.0408143	0.460983
ZNF737	-0.395138	-0.709991	-0.150053	-0.589332	0.0326563	0.045456	-0.461128
ZNF770	0.439936	0.329396	0.434474	0.123033	0.020753	0.0411248	0.33171
ZNF793	-0.253119	-0.630685	-0.411715	-0.496942	0.0108893	0.0378505	-0.448115
ZNF800	0.251609	0.0645759	0.211787	0.157135	0.0241804	0.0417096	0.171277
ZNF829	-0.115909	-0.59892	-0.766479	-0.554111	0.0350471	0.0464974	-0.508855
ZNF850	-0.274814	-0.532484	-0.922435	-0.408175	0.0313955	0.0449698	-0.534477
ZNF853	-0.636595	-0.666206	-2.10886	-1.23748	0.0432859	0.0483924	-1.16229
ZNF91	-0.447345	-0.552486	-1.02908	-0.615228	0.013925	0.0389194	-0.661035
ZNFX1	0.511372	0.456292	0.591058	0.378326	0.00169999	0.0377862	0.484262
ZSCAN29	0.408381	0.175818	0.382445	0.077929	0.0473116	0.0492287	0.261143
ZWINT	1.0717	0.80988	0.402445	0.492509	0.0201212	0.0409542	0.694134
ZYX	0.503307	0.547923	0.827018	0.567322	0.00358584	0.0377862	0.611392
