# Supplementary material for: Keratinocyte EGF signalling dominates in atopic dermatitis lesions: A comparative RNAseq analysis
Source: Exp Dermatol. 2022 May 15;31(9):1373–84. doi: 10.1111/exd.14605 (PMC9545602; doi:10.1111/exd.14605)
Supplement: Supplementary file 4 — Table S3 Functional enrichment analysis of differently expressed genes in keratinocyte‐enriched lesional skin. [file EXD-31-1373-s005.xlsx]

## Sheet: Sheet1
Function	Adjusted p-value	Activity z-score
Psoriasis	1.19e-47	1.067
Cell viability	6.74e-31	9.611
Cell survival	7.4e-30	9.616
Cell movement	1.31e-23	8.388
Migration of cells	1.75e-21	8.358
Invasion of cells	6.57e-21	7.271
Cell cycle progression	3.24e-19	3.913
Cell movement of leukocytes	1.67e-18	6.394
Cell movement of blood cells	1.08e-17	6.725
Leukocyte migration	3.71e-17	6.749
Cellular homeostasis	5.15e-17	3.777
Allergy	1.12e-16	1.935
Transcription of RNA	2.32e-16	2.943
Degranulation of phagocytes	2.75e-16	1.729
Expression of RNA	2.97e-16	3.736
Degranulation of neutrophils	3.66e-16	2.646
Degranulation	1.05e-15	1.656
Metabolism of protein	1.4e-15	3.751
Degranulation of cells	1.5e-15	1.517
Cell movement of lymphocytes	1.71e-15	4.619
Transcription	2.58e-15	3.836
Cell movement of lymphatic system cells	8.31e-15	4.714
Cell movement of mononuclear leukocytes	1.06e-14	5.076
Hematopoiesis of mononuclear leukocytes	1.4e-14	3.645
Proliferation of blood cells	1.46e-14	4.329
Proliferation of immune cells	1.55e-14	4.264
Interphase	3.09e-14	2.066
Proliferation of lymphocytes	3.21e-14	3.964
Homing of cells	4.33e-14	6.09
Transactivation	4.54e-14	3.678
Metabolism of reactive oxygen species	4.57e-14	4.238
Proliferation of mononuclear leukocytes	4.66e-14	4.073
Leukopoiesis	4.78e-14	4.394
Quantity of blood cells	4.9e-14	4.165
Cell death of blood cells	6.83e-14	2.009
Function of blood cells	7.24e-14	1.09
Synthesis of reactive oxygen species	7.92e-14	4.082
Quantity of leukocytes	8.16e-14	4.291
Cell movement of myeloid cells	9.79e-14	5.062
Organization of cytoskeleton	1.18e-13	5.32
Interaction of DNA	1.23e-13	1.417
Chemotaxis	1.45e-13	5.803
Proliferation of lymphatic system cells	2.5e-13	4.132
Cell death of immune cells	2.56e-13	2.639
Hypersensitive reaction	2.63e-13	1.362
Binding of DNA	2.76e-13	1.138
Transactivation of RNA	2.99e-13	3.562
Cell movement of phagocytes	3.22e-13	5.281
Lymphopoiesis	3.87e-13	3.806
Organization of cytoplasm	4.11e-13	5.33
T cell migration	4.12e-13	4.345
Quantity of cells	4.69e-13	4.742
Migration of mononuclear leukocytes	7.04e-13	5.124
Cell proliferation of T lymphocytes	8.41e-13	3.485
Adhesion of blood cells	1.03e-12	5.064
Lymphocyte migration	1.27e-12	4.856
Homing of leukocytes	1.37e-12	5.385
Antiviral response	1.57e-12	3.379
Growth of epithelial tissue	2.55e-12	3.572
Cellular infiltration	2.97e-12	3.338
Migration of lymphatic system cells	3.12e-12	4.993
Production of reactive oxygen species	3.8e-12	3.658
Cell movement of antigen presenting cells	6.81e-12	5.074
Chemotaxis of leukocytes	7.57e-12	5.144
Adhesion of immune cells	9.08e-12	5.304
T cell development	1.2e-11	4.239
Binding of blood cells	1.27e-11	4.527
Proliferation of fibroblast cell lines	1.65e-11	2.782
Lymphocyte homeostasis	1.73e-11	4.172
Quantity of lymphatic system cells	1.79e-11	3.859
Polyubiquitination	2.12e-11	1.715
Cell movement of T lymphocytes	2.34e-11	4.003
Catabolism of protein	2.92e-11	4.416
Homeostasis of leukocytes	3.64e-11	4.279
Immune response of cells	5.57e-11	3.852
Homeostasis of blood cells	5.65e-11	4.296
Development of cytoplasm	5.67e-11	2.969
Growth of connective tissue	5.78e-11	4.336
Formation of artery	6.42e-11	1.912
Cell proliferation of breast cancer cell lines	9.24e-11	4.706
Binding of leukocytes	1.16e-10	5.135
Recruitment of blood cells	1.76e-10	3.724
Immediate hypersensitivity	1.92e-10	1.739
Inflammatory response	1.99e-10	5.304
Ubiquitination	2.5e-10	1.896
Recruitment of cells	2.53e-10	3.907
Invasion of breast cancer cell lines	2.91e-10	4.385
Formation of lamellipodia	3.43e-10	4.126
Recruitment of leukocytes	3.6e-10	3.424
Development of hematopoietic system	4.34e-10	1.827
Proliferation of connective tissue cells	4.46e-10	4.276
Cell movement of macrophages	5.11e-10	4.385
Quantity of lymphoid cells	5.23e-10	4.47
Inflammation of joint	5.9e-10	2.278
Cell death of T lymphocytes	6.48e-10	1.473
Organization of actin cytoskeleton	7.88e-10	1.162
Quantity of lymphocytes	7.96e-10	4.645
Mitosis	7.98e-10	1.668
Proliferation of epithelial cells	8.18e-10	2.929
Quantity of mononuclear leukocytes	1.03e-09	4.657
Cell death of embryonic cell lines	1.05e-09	1.576
Quantity of hematopoietic progenitor cells	1.1e-09	2.744
Formation of blood vessel	1.18e-09	2.66
Ubiquitination of protein	1.42e-09	1.663
Engulfment of cells	1.54e-09	4.998
Development of vasculature	1.73e-09	4.097
Protein kinase cascade	1.86e-09	2.876
Quantity of T lymphocytes	2.02e-09	3.814
Homing of lymphocytes	2.38e-09	3.746
Apoptosis of T lymphocytes	2.67e-09	1.432
Angiogenesis	3.15e-09	4.089
Homing of lymphatic system cells	3.44e-09	3.747
Cell movement of breast cancer cell lines	3.52e-09	4.274
Homing of mononuclear leukocytes	3.75e-09	4.113
Function of phagocytes	4e-09	2
Homing of T lymphocytes	4.12e-09	3.359
Development of hematopoietic cells	4.22e-09	1.708
S phase	4.71e-09	1.747
Antimicrobial response	4.91e-09	3.74
Cell proliferation of carcinoma cell lines	5.16e-09	4.141
Recruitment of myeloid cells	5.18e-09	3.471
Vasculogenesis	5.69e-09	4.332
Differentiation of T lymphocytes	6.9e-09	3.144
Internalization of protein	7.4e-09	2.707
Cellular infiltration by leukocytes	1.03e-08	2.86
Proliferation of embryonic cell lines	1.21e-08	1.368
Entry into S phase	1.61e-08	1.031
Migration of phagocytes	1.69e-08	5.239
Binding of embryonic cells	2.06e-08	2.234
Microtubule dynamics	2.22e-08	5.621
Transcription of DNA	2.37e-08	1.814
Cell viability of connective tissue cells	2.55e-08	2.262
Chemotaxis of mononuclear leukocytes	2.59e-08	3.407
Development of artery	2.97e-08	1.51
Binding of gonadal cell lines	3.14e-08	1.025
G1 phase	3.26e-08	1.508
Adhesion of fibroblasts	3.61e-08	1.972
Cell movement of granulocytes	3.66e-08	3.752
Colony formation of cells	3.69e-08	1.867
Invasion of epithelial cell lines	3.74e-08	2.706
Differentiation of epithelial tissue	3.8e-08	4.254
Cell death of epithelial cell lines	3.85e-08	1.245
Activation of leukocytes	4.08e-08	4.781
Adhesion of embryonic cells	4.09e-08	2.09
Transmigration of cells	4.18e-08	3.666
Accumulation of cells	4.36e-08	3.354
Formation of filaments	4.51e-08	2.295
Differentiation of antigen presenting cells	5.22e-08	4.018
Reorganization of cytoskeleton	5.31e-08	2.555
Response of mononuclear leukocytes	5.54e-08	2.971
Cell spreading	5.88e-08	3.623
Cellular infiltration by lymphoid cells	6e-08	1.299
Interaction of keratinocytes	6.12e-08	1.352
Binding of mononuclear leukocytes	6.61e-08	3.479
Metabolism of DNA	6.63e-08	2.189
Entry into interphase	6.64e-08	1.38
Differentiation of epithelial cells	6.91e-08	3.474
Emigration of leukocytes	6.95e-08	3.212
Cell proliferation of fibroblasts	7.27e-08	3.686
Import of protein	7.6e-08	2.654
Chemotaxis of phagocytes	7.66e-08	4.705
Cell viability of prostate cancer cell lines	8.1e-08	2.592
Fibrogenesis	1.02e-07	2.252
Endocytosis by eukaryotic cells	1.07e-07	4.122
Cytostasis	1.07e-07	2.089
Activation of blood cells	1.17e-07	4.771
Cell movement of connective tissue cells	1.18e-07	3.556
Chemotaxis of myeloid cells	1.19e-07	4.722
Synthesis of nitric oxide	1.2e-07	1.655
Cellular infiltration by lymphocytes	1.24e-07	1.497
Chemotaxis of lymphocytes	1.25e-07	2.875
Cell movement of endothelial cells	1.27e-07	4.234
Quantity of lymphoid organ	1.31e-07	2.847
Cell viability of fibroblasts	1.52e-07	1.352
Binding of keratinocytes	1.56e-07	1.352
Accumulation of blood cells	1.56e-07	3.642
Transport of protein	1.63e-07	2.545
Endocytosis	1.67e-07	4.458
Cell movement of epithelial cell lines	1.7e-07	3.445
Transmigration of mononuclear leukocytes	1.84e-07	2.439
Cell viability of breast cancer cell lines	1.86e-07	3.821
Activation of cells	1.93e-07	4.303
Recruitment of phagocytes	1.98e-07	3.865
Invasion of prostate cancer cell lines	2.04e-07	2.677
Development of body trunk	2.06e-07	1.824
Necrosis	-4.083	-4.083
Apoptosis	-3.71	-3.71
Skin lesion	-2.155	-2.155
Abnormality of skin morphology	-1.959	-1.959
DNA damage	-1.734	-1.734
Chronic inflammatory disorder	-1.617	-1.617
Benign skin lesion	-1.601	-1.601
Cell death of connective tissue cells	-1.579	-1.579
Hyperkeratosis	-1.451	-1.451
Keratosis	-1.451	-1.451
Apoptosis of blood cells	-1.175	-1.175
