# Supplementary material for: Keratinocyte EGF signalling dominates in atopic dermatitis lesions: A comparative RNAseq analysis
Source: Exp Dermatol. 2022 May 15;31(9):1373–84. doi: 10.1111/exd.14605 (PMC9545602; doi:10.1111/exd.14605)
Supplement: Supplementary file 5 — Table S4 Predicted regulators upstream of differently expressed genes in keratinocyte‐enriched lesional skin. [file EXD-31-1373-s002.xlsx]

## Sheet: Sheet1
Upstream Regulator	Observed Mean log2 Fold Change	Molecule Type	Adjusted p-value	Activity z-score
TP53		transcription regulator	1.53e-26	1.394
IFNG		cytokine	2.58e-24	8.754
TNF		cytokine	1.01e-23	9.369
STAT3	0.681	transcription regulator	1.24e-23	5.366
IL4		cytokine	1.21e-20	4.918
PRL		cytokine	2.49e-20	5.863
MYC		transcription regulator	1.76e-19	5.296
CD40LG		cytokine	2.06e-19	5.319
IL2		cytokine	7.24e-18	6.608
beta-estradiol		chemical - endogenous mammalian	9.14e-18	6.165
OSM		cytokine	4.37e-17	5.99
tretinoin		chemical - endogenous mammalian	5.78e-17	4.792
IRF1		transcription regulator	9.2e-17	5.134
TGFB1	0.685	growth factor	1.78e-16	4.774
IL15		cytokine	4.19e-16	6.092
progesterone		chemical - endogenous mammalian	1.67e-15	2.177
IL5		cytokine	1.83e-15	7.178
NR3C1		ligand-dependent nuclear receptor	2.69e-15	-1.409
NFKBIA		transcription regulator	3.55e-15	2.29
IRF7	1.203	transcription regulator	6.13e-15	6.544
CSF2		cytokine	1.04e-14	7.25
KRAS		enzyme	2.46e-14	2.122
IL1B		cytokine	2.85e-14	7.68
RAF1		kinase	4.59e-14	4.9
IFNL1		cytokine	5.15e-14	5.084
MAPK1		kinase	6.46e-14	-3.486
STAT1	1.007	transcription regulator	1.35e-13	6.301
IFNB1		cytokine	1.64e-13	3.511
IL1RN		cytokine	4.89e-13	-5.535
RC3H1		enzyme	9.78e-13	-4.796
TLR4		transmembrane receptor	2.3e-12	5.636
HNF4A		transcription regulator	3.11e-12	1.09
TP63	0.449	transcription regulator	3.69e-12	5.54
APP		other	3.72e-12	5.276
E2F1		transcription regulator	3.9e-12	3.583
IRF5		transcription regulator	4.7e-12	2.983
ERBB2		kinase	7.53e-12	6.397
PML	0.509	transcription regulator	1.21e-11	1.99
HRAS		enzyme	1.57e-11	3.127
NFATC2		transcription regulator	3.23e-11	3.393
IGF1		growth factor	3.45e-11	5.071
IL3		cytokine	3.89e-11	4.844
IRF4	0.641	transcription regulator	4.63e-11	-2.048
HGF		growth factor	5.44e-11	3.719
F2		peptidase	6.47e-11	6.206
RICTOR		other	8.1e-11	-3.277
IL6		cytokine	1.45e-10	6.322
EGFR		kinase	1.65e-10	4.844
TLR3		transmembrane receptor	2.87e-10	5.051
EGR1	0.25	transcription regulator	2.93e-10	3.623
CNOT7		transcription regulator	4.78e-10	-1.937
EGF		growth factor	5.39e-10	6.392
SOCS1	1.177	other	5.96e-10	-4.322
VEGFA	1.071	growth factor	1.72e-09	3.966
NFE2L2		transcription regulator	1.9e-09	5.501
CDKN1A	0.913	kinase	2.21e-09	-2.608
JUN		transcription regulator	2.47e-09	3.675
CD5		transmembrane receptor	2.65e-09	2.494
TNFSF10	1.089	cytokine	4.57e-09	1.367
SP1		transcription regulator	5.56e-09	4.092
CSF3		cytokine	5.93e-09	2.916
D-glucose		chemical - endogenous mammalian	6.61e-09	2.664
OGA		enzyme	9.58e-09	1.08
SP110	0.824	transcription regulator	9.73e-09	-4.49
PGR		ligand-dependent nuclear receptor	1.2e-08	3.287
CST5		other	1.49e-08	-2.99
PPARG		ligand-dependent nuclear receptor	1.72e-08	1.172
MEOX2		transcription regulator	2.34e-08	-1.797
NFKB1	0.55	transcription regulator	2.95e-08	5.246
JAK1	0.149	kinase	4.07e-08	3.635
TP73		transcription regulator	4.88e-08	2.465
EIF2AK2		kinase	5.05e-08	4.636
ZFP36		transcription regulator	5.08e-08	-3.487
mir-155		microRNA	5.15e-08	-2.757
15-deoxy-delta-12,14 -PGJ 2		chemical - endogenous mammalian	6.56e-08	-1.603
IL21		cytokine	6.84e-08	3.963
IL27		cytokine	8.44e-08	4.311
NKX2-3		transcription regulator	8.46e-08	-2.989
IL1A		cytokine	1.14e-07	5.388
CDKN2A		transcription regulator	1.34e-07	-3.181
TNFSF11		cytokine	1.42e-07	4.739
COL18A1		other	1.51e-07	-2.84
PNPT1		enzyme	1.62e-07	-3.845
SYVN1		transporter	1.86e-07	4.154
prostaglandin E2		chemical - endogenous mammalian	1.86e-07	2.396
HSF1		transcription regulator	1.94e-07	2.062
FOS		transcription regulator	1.95e-07	3.097
IL33		cytokine	2.02e-07	4.989
VDR		transcription regulator	2.25e-07	2.685
TRIM24		transcription regulator	2.25e-07	-3.841
SAMSN1		other	2.3e-07	4.69
IRF3		transcription regulator	2.32e-07	4.857
JUNB		transcription regulator	2.49e-07	2.841
PTGER4		G-protein coupled receptor	2.49e-07	-3.355
IL17A		cytokine	2.75e-07	4.18
DDX58		enzyme	2.77e-07	4.216
IFNA1/IFNA13		cytokine	2.79e-07	3.506
let-7		microRNA	3.12e-07	-5.387
CEBPB		transcription regulator	3.67e-07	3.783
S100A8	3.788	other	3.77e-07	2.501
AKT1		kinase	4.17e-07	3.078
TLR9		transmembrane receptor	4.41e-07	4.602
IFNAR1		transmembrane receptor	4.46e-07	3.028
miR-1-3p (and other miRNAs w/seed GGAAUGU)		mature microRNA	5.14e-07	-4.67
platelet activating factor		chemical - endogenous mammalian	5.3e-07	2.483
RELA		transcription regulator	5.66e-07	4.972
CSF1		cytokine	6e-07	5.299
GATA3		transcription regulator	6.11e-07	-1.7
REL		transcription regulator	6.19e-07	2.711
PTEN		phosphatase	6.46e-07	-1.726
IRF9	0.866	transcription regulator	7.51e-07	1.584
IFNE		cytokine	7.56e-07	3.434
CD40		transmembrane receptor	7.79e-07	3.928
NUPR1		transcription regulator	8.21e-07	-1.723
S100A9	3.787	other	8.39e-07	3.365
PLAU	1.324	peptidase	8.55e-07	2.454
VHL		transcription regulator	8.8e-07	-1.535
IKBKB		kinase	9.87e-07	4.074
LONP1	0.594	peptidase	1.08e-06	-2.556
SNAI1		transcription regulator	1.09e-06	-1.115
HIF1A	0.517	transcription regulator	1.27e-06	3.954
SASH1		other	1.35e-06	4.243
HDAC1	0.783	transcription regulator	1.44e-06	-2.057
CXCL12		cytokine	1.53e-06	2.365
RUNX1		transcription regulator	1.61e-06	1.078
SMARCA4		transcription regulator	1.63e-06	5.942
IFNAR2	0.49	transmembrane receptor	1.89e-06	2.236
MAP2K1		kinase	1.9e-06	3.294
1810019D21Rik		other	1.97e-06	-3
IL12B		cytokine	1.97e-06	3.255
AGER		transmembrane receptor	2.08e-06	1.659
E2F2		transcription regulator	2.08e-06	1.855
CD28		transmembrane receptor	2.13e-06	5.066
Ca2+		chemical - endogenous mammalian	2.22e-06	3.095
E2F3	0.561	transcription regulator	2.32e-06	1.243
FOXO1		transcription regulator	2.75e-06	2.472
IL7		cytokine	3.63e-06	3.797
EDN1		cytokine	3.78e-06	3.368
NRF1		transcription regulator	4.03e-06	2.88
PAF1	0.467	other	4.37e-06	3.742
IL11RA		transmembrane receptor	4.37e-06	-1.796
USP18	1.154	peptidase	4.5e-06	-3.258
FAS		transmembrane receptor	4.7e-06	1.661
ACKR2		G-protein coupled receptor	4.79e-06	-3.564
IL13	1.492	cytokine	4.87e-06	3.263
HSF2		transcription regulator	4.89e-06	3.293
SGPP2		phosphatase	5.31e-06	-3.162
MTOR		kinase	5.58e-06	2.415
CHUK	0.283	kinase	5.74e-06	5.104
RAC1	0.323	enzyme	5.8e-06	2.213
SPI1		transcription regulator	6.14e-06	3.722
ETS1		transcription regulator	6.19e-06	3.398
CCN1		other	6.33e-06	2.678
homocysteine		chemical - endogenous mammalian	6.33e-06	2.264
THPO		cytokine	6.86e-06	3.196
CD38		enzyme	7.22e-06	4.265
ROCK2		kinase	7.32e-06	3.13
TICAM1		other	7.55e-06	4.669
APOE		transporter	7.73e-06	-2.03
CD14		transmembrane receptor	7.77e-06	2.553
JAK2		kinase	7.91e-06	3.778
ZBED2	1.618	other	8.29e-06	-2.368
BRCA1	0.391	transcription regulator	8.35e-06	2.256
KLF3	0.244	transcription regulator	8.37e-06	-3.244
prostaglandin J2		chemical - endogenous mammalian	9.03e-06	2.736
HLX		transcription regulator	9.03e-06	-2.12
AREG	1.281	growth factor	9.03e-06	2.144
IKBKE	0.506	kinase	9.03e-06	3.529
CASR		G-protein coupled receptor	9.26e-06	3.02
TBK1		kinase	9.36e-06	1.092
MKI67		other	9.59e-06	1.216
MAX		transcription regulator	1.07e-05	1.109
FADD		other	1.07e-05	1.3
CDK19		kinase	1.1e-05	-3.173
TGM2		enzyme	1.12e-05	4.498
ADA		enzyme	1.15e-05	-3.112
NOTCH1		transcription regulator	1.19e-05	1.53
STAT2	0.488	transcription regulator	1.22e-05	2.405
AGT		growth factor	1.3e-05	6.032
HTT	0.153	transcription regulator	1.34e-05	2.026
PRKCA		kinase	1.38e-05	3.301
MIF		cytokine	1.38e-05	2.045
ERBB3		kinase	1.45e-05	1.155
NRG1		growth factor	1.54e-05	2.946
PLAUR	1.563	transmembrane receptor	1.6e-05	1.545
ELAVL1		other	1.7e-05	3.099
UPF1		enzyme	1.71e-05	-1.643
DOCK8		other	1.76e-05	4
MYD88		other	1.83e-05	6.051
STAT4	0.571	transcription regulator	1.9e-05	4.786
WT1		transcription regulator	1.98e-05	1.09
BRD4		kinase	2e-05	3.672
SIRT1		transcription regulator	2.01e-05	-4.004
uric acid		chemical - endogenous mammalian	2.06e-05	1.001
EP400		other	2.1e-05	2
MAVS		other	2.13e-05	3.36
CCL5		cytokine	2.32e-05	3.509
mir-21		microRNA	2.37e-05	-1.276
PIK3R1	-0.673	kinase	2.41e-05	1.736
PRKCD		kinase	2.46e-05	4.736
APC		enzyme	2.47e-05	-1.579
EIF4E	0.34	translation regulator	2.53e-05	4.638
TGFBR2		kinase	2.63e-05	1.814
CD44	0.493	other	2.78e-05	3.483
ERBB4		kinase	2.85e-05	2.424
BCL6		transcription regulator	2.85e-05	-3.928
NLRX1		other	2.93e-05	-2.032
STK11		kinase	3.02e-05	2.424
P2RY4		G-protein coupled receptor	3.16e-05	1.342
PLK1		kinase	3.68e-05	-1.969
HDAC3		transcription regulator	3.86e-05	-2.032
SATB1		transcription regulator	4.02e-05	-2.094
hyaluronic acid		chemical - endogenous mammalian	4.05e-05	2.312
ATP		chemical - endogenous mammalian	4.05e-05	1.474
dihydrotestosterone		chemical - endogenous mammalian	4.22e-05	1.089
PTGS2	0.591	enzyme	4.23e-05	3.68
CCNE1	1.335	transcription regulator	4.24e-05	1.195
SRC		kinase	4.29e-05	3.09
TAB1		enzyme	4.37e-05	-1.929
TSC2		other	4.45e-05	-2.53
glutamine		chemical - endogenous mammalian	4.93e-05	-2.54
miR-199a-5p (and other miRNAs w/seed CCAGUGU)		mature microRNA	5.27e-05	-3.022
HDAC2	0.204	transcription regulator	5.74e-05	-2.234
RNY3		other	5.96e-05	3
ECSIT		transcription regulator	5.96e-05	2.915
PPARGC1A		transcription regulator	6.5e-05	2.37
MMP1		peptidase	7.02e-05	3.501
HMOX1		enzyme	7.07e-05	-1.489
IFNA4		cytokine	7.16e-05	3.216
IL18		cytokine	7.24e-05	4.43
PLG		peptidase	7.38e-05	2.704
CDH1	0.656	other	7.39e-05	-2.11
IFNL4		cytokine	7.59e-05	2.422
MAPK9		kinase	7.77e-05	1.673
miR-124-3p (and other miRNAs w/seed AAGGCAC)		mature microRNA	7.8e-05	-3.915
EP300		transcription regulator	8.07e-05	2.786
EPAS1		transcription regulator	8.49e-05	2.885
CASP8		peptidase	8.61e-05	-2.128
DCN		other	8.61e-05	-2.574
IL6R		transmembrane receptor	8.61e-05	2.307
PRKCE		kinase	8.69e-05	2.842
F7		peptidase	8.75e-05	1.139
FN1		enzyme	8.94e-05	2.998
BMP7		growth factor	9.2e-05	1.053
KLF6		transcription regulator	0.000102	2.107
ARNT		transcription regulator	0.000112	2.444
miR-16-5p (and other miRNAs w/seed AGCAGCA)		mature microRNA	0.000114	-4.673
F2RL1		G-protein coupled receptor	0.000115	2.429
FGF2		growth factor	0.00012	3.669
TLR7		transmembrane receptor	0.000127	5.093
S1PR2		G-protein coupled receptor	0.000133	1.132
PARP9	1.185	enzyme	0.000133	2.621
SNAI2		transcription regulator	0.000137	-1.165
CXCL8		cytokine	0.000139	2.744
S100A4		other	0.00014	1.542
KDM8		enzyme	0.00014	1.922
IGF2		growth factor	0.000142	2.025
AHR		ligand-dependent nuclear receptor	0.000144	1.359
ERG		transcription regulator	0.000148	1.764
RPSA		translation regulator	0.00015	-1.455
RHOA		enzyme	0.000155	2.258
DUSP1		phosphatase	0.000158	-1.893
LCK		kinase	0.000165	2.902
CD53		other	0.000168	1.342
IKZF2		transcription regulator	0.000171	-3.162
MMP2		peptidase	0.000171	1.781
HBEGF	1.39	growth factor	0.000175	3
CCND1		transcription regulator	0.000177	2.693
INSR		kinase	0.000179	2.643
EIF2AK3		kinase	0.000197	3.129
IFNL3		cytokine	0.000198	2.397
TNFSF14	1.553	cytokine	0.000198	2.309
CGAS	1.176	enzyme	0.000213	2.795
RBL2		other	0.000216	-3.687
ADORA2B		G-protein coupled receptor	0.000217	2.975
xanthine		chemical - endogenous mammalian	0.000218	1.044
IFNA10		cytokine	0.000218	2.191
IFNA21		cytokine	0.000218	2.191
IFNA5		cytokine	0.000218	2.191
IFNA7		cytokine	0.000218	2.191
F10		peptidase	0.000218	1.78
IFNA14		cytokine	0.000218	2.191
IFNA6		cytokine	0.000218	2.191
adenosine		chemical - endogenous mammalian	0.000221	1.369
SPARC		other	0.000223	-1.474
PF4		cytokine	0.000225	1.728
Map3k7		kinase	0.000227	1.241
ANGPT2		growth factor	0.000245	4.754
BAX	0.613	transporter	0.000247	2.354
KITLG		growth factor	0.000256	3.636
MAP2K6		kinase	0.000261	2.448
RET		kinase	0.000265	2.562
mir-133		microRNA	0.000266	-2.098
IL12A		cytokine	0.000267	3.272
INSIG1		other	0.000278	-4.206
TREM1		transmembrane receptor	0.000311	3.045
FUS		transcription regulator	0.000317	2
CLEC12A		other	0.000324	1.98
FGF13		growth factor	0.000324	1
ITGAV	0.451	transmembrane receptor	0.000334	1.725
IFNA8		cytokine	0.000342	2.201
IFNA16		cytokine	0.000342	2.191
EZH2	0.467	transcription regulator	0.000349	1.729
ATF3		transcription regulator	0.000356	-1.264
MAP2K3	0.597	kinase	0.000363	3.252
NPC1		transporter	0.000376	-1.937
PROC		peptidase	0.000397	-2.307
TREX1		enzyme	0.000402	-2.579
ZEB1		transcription regulator	0.000403	-1.445
EGR2		transcription regulator	0.000408	2.602
TLR2		transmembrane receptor	0.000432	1.852
GAST		other	0.000463	3.189
SMAD4		transcription regulator	0.000479	1.529
TRAF3IP2		other	0.000489	3.487
CLPP	0.606	peptidase	0.000505	-3.606
CD69	1.056	transmembrane receptor	0.000507	1.4
TRADD		other	0.000507	2.828
COL1A1		other	0.000515	1.982
PCGEM1		other	0.000523	1.908
TGFA		growth factor	0.00053	2.37
miR-155-5p (miRNAs w/seed UAAUGCU)		mature microRNA	0.000536	-3.421
PRKCQ		kinase	0.000539	1.886
PSEN1		peptidase	0.000545	-1.164
selenomethylselenocysteine		chemical - endogenous mammalian	0.000554	-1.134
DDIT3		transcription regulator	0.000559	3.018
CDKN1B		kinase	0.000559	-2.143
ANLN		other	0.000577	-1.508
STING1		other	0.000596	3.179
POU2AF1		transcription regulator	0.000596	2.447
CCL11		cytokine	0.000596	2.247
sphingosine-1-phosphate		chemical - endogenous mammalian	0.000629	1.646
STAT5A		transcription regulator	0.000631	2.387
RELB	1.789	transcription regulator	0.000651	2.176
PRDM16		transcription regulator	0.000674	-2.102
ETV4		transcription regulator	0.000674	1.694
glutathione		chemical - endogenous mammalian	0.000685	-1.219
BSG	0.443	transporter	0.000689	2.213
mir-122		microRNA	0.000711	-3.993
ADAM21		peptidase	0.000714	2
ISG15	1.538	other	0.000714	-1.997
12-hydroxyeicosatetraenoic acid		chemical - endogenous mammalian	0.000714	1.954
PTGER2		G-protein coupled receptor	0.000716	2.44
TBX2	0.275	transcription regulator	0.000747	2.402
leukotriene C4		chemical - endogenous mammalian	0.000748	2.423
FZD9		G-protein coupled receptor	0.000748	2.425
IL13RA2	1.471	transmembrane receptor	0.000748	1.432
IFNK		cytokine	0.000748	2.236
MYB		transcription regulator	0.000765	1.21
ERN1		kinase	0.000773	2.148
advanced glycation end-products		chemical - endogenous mammalian	0.000775	2.4
HMGB1		transcription regulator	0.000784	3.276
MET		kinase	0.000814	1.801
SMPD1		enzyme	0.000819	2.177
IKZF1		transcription regulator	0.000837	-3.361
LTB4R	0.797	G-protein coupled receptor	0.000841	2.138
RBL1	0.29	transcription regulator	0.000855	-3.257
mir-1		microRNA	0.000879	-3.937
METTL3		enzyme	0.000885	-1.253
ATF4	0.499	transcription regulator	0.000895	3.899
POU5F1		transcription regulator	0.000949	2.038
CTNNB1		transcription regulator	0.000968	3.231
IFI16	0.746	transcription regulator	0.000976	3.42
SMARCB1		transcription regulator	0.000977	2.771
TFRC		transporter	0.00101	-3.742
TSLP		cytokine	0.00103	2.169
QKI		other	0.00103	1.054
INHBA		growth factor	0.00105	1.526
LYL1		transcription regulator	0.00106	1
miR-9-5p (and other miRNAs w/seed CUUUGGU)		mature microRNA	0.00106	-2.389
INS		other	0.00106	1.836
SAFB		other	0.00114	-1.897
cholesterol		chemical - endogenous mammalian	0.00118	2.383
IL10RA		transmembrane receptor	0.00125	-3.032
BMP6		growth factor	0.00127	2.467
NLRP3		other	0.00128	-1.089
COMMD1		transporter	0.0013	-2.236
PCYT1A		enzyme	0.0013	1.195
let-7a-5p (and other miRNAs w/seed GAGGUAG)		mature microRNA	0.00133	-3.713
SPHK1		kinase	0.00133	1.278
TCF4		transcription regulator	0.00134	1.115
leukotriene D4		chemical - endogenous mammalian	0.00134	1.677
MOG		other	0.00134	1.425
PIM1	0.788	kinase	0.00134	2.728
SLC25A4		transporter	0.00135	-1.982
SAMHD1		enzyme	0.00135	-2.213
HIF3A		transcription regulator	0.00135	-1.213
BCL2		transporter	0.00138	1.072
mir-10		microRNA	0.00138	-2.974
MXD1	0.826	transcription regulator	0.00143	-3.582
JUND		transcription regulator	0.00143	1.596
LIF		cytokine	0.00144	3.224
TWIST1		transcription regulator	0.00147	1.331
KDM1A		enzyme	0.00148	2.634
DDX5	0.308	enzyme	0.00149	2.38
NOX4		enzyme	0.00152	1.04
EBI3		cytokine	0.00156	2.298
IKBKG		kinase	0.00157	3.603
CREBBP		transcription regulator	0.00157	1.481
IFIH1	0.987	enzyme	0.00158	2.377
CCL2	2.212	cytokine	0.00161	2.572
POU2F2		transcription regulator	0.00161	2.883
IL17RA		transmembrane receptor	0.00165	1.941
CDC73		other	0.00167	2
TCF3		transcription regulator	0.0017	1.934
ITGB1		transmembrane receptor	0.00171	1.403
SLC13A1		transporter	0.0018	-2.324
IL32	1.248	cytokine	0.00181	1.281
PGF	2.288	growth factor	0.00183	1.08
GFI1		transcription regulator	0.00188	-3.763
THRB		ligand-dependent nuclear receptor	0.00194	-2.187
GDF15		growth factor	0.00195	1.976
RND3		enzyme	0.00195	2.2
CD3E		transmembrane receptor	0.00196	1.664
MFN2		enzyme	0.00199	-2
PLCE1		enzyme	0.00199	2.164
SRSF3	0.401	other	0.00199	2.229
RALA		enzyme	0.00199	1.131
EZR		other	0.00203	-1.181
CHRNA7		transmembrane receptor	0.00203	-1.555
DNASE2		enzyme	0.00203	-2.429
FHIT		enzyme	0.00203	-2.03
SELP		transmembrane receptor	0.00203	1.746
F2R		G-protein coupled receptor	0.00216	2.072
TET2		enzyme	0.00222	2.683
CIP2A	0.521	other	0.00223	-1.772
ITK		kinase	0.00229	1.474
FBXO42		other	0.00229	1.98
AR		ligand-dependent nuclear receptor	0.00237	1.853
KLF5		transcription regulator	0.00242	2.434
SPP1		cytokine	0.00247	3.551
IL17F		cytokine	0.00247	2.209
formaldehyde		chemical - endogenous mammalian	0.00247	2.646
TAF4		transcription regulator	0.00249	-2.208
F3	-1.324	transmembrane receptor	0.00254	2.487
TNFSF13B		cytokine	0.00254	2.575
deoxycholate		chemical - endogenous mammalian	0.00255	1.238
H2AB3 (includes others)		other	0.00255	1.897
SP3		transcription regulator	0.00256	3.274
SCGB1A1		cytokine	0.00257	-2.416
C5		cytokine	0.00257	2.743
mir-150		microRNA	0.00259	-2.18
ARHGAP21		other	0.00259	3
MAP3K8		kinase	0.00261	1.074
SFN	1.12	other	0.00265	1.309
SENP1		peptidase	0.00265	1.195
EHF	1.296	transcription regulator	0.00277	1.876
PTGES	0.496	enzyme	0.00278	1.277
IFNL2		other	0.00281	2.216
EDNRA		transmembrane receptor	0.00281	2.219
IL7R		transmembrane receptor	0.00286	1.067
MAPK3		kinase	0.00286	2.399
ALB		transporter	0.00306	2.232
EPO		cytokine	0.00306	1.462
ELK1	0.372	transcription regulator	0.00318	2.16
SMAD3		transcription regulator	0.00325	1.258
miR-26a-5p (and other miRNAs w/seed UCAAGUA)		mature microRNA	0.00329	-1.869
FCGR2A		transmembrane receptor	0.00329	1.761
5-hydroxytryptamine		chemical - endogenous mammalian	0.0033	2.47
SFTPD		other	0.00333	-2.318
GADD45A		other	0.00333	-1.131
NOX1		enzyme	0.00333	1.006
IL22		cytokine	0.00336	3.091
palmitic acid		chemical - endogenous mammalian	0.00337	1.618
miR-146a-5p (and other miRNAs w/seed GAGAACU)		mature microRNA	0.00339	-2.414
phosphate		chemical - endogenous mammalian	0.00339	2.84
STAT5B		transcription regulator	0.00343	1.787
NCOA3		transcription regulator	0.00354	3.102
ANKRD17		other	0.00361	1
LINC01139		other	0.00361	2
PARP14		enzyme	0.00361	1.969
miR-204-5p (and other miRNAs w/seed UCCCUUU)		mature microRNA	0.00362	-2.72
MYCN		transcription regulator	0.00362	1.848
RETNLB		other	0.00365	3.053
NOS2		enzyme	0.00376	1.677
testosterone		chemical - endogenous mammalian	0.00383	2.708
MAPKAP1		other	0.00385	1.172
RHOB	-0.599	enzyme	0.00385	1.387
mannose		chemical - endogenous mammalian	0.00385	-1.342
AKT2		kinase	0.00395	1.096
FOXM1		transcription regulator	0.00395	2.676
MAPK14		kinase	0.00402	3.073
C1QA		other	0.00403	1.941
MAP3K14		kinase	0.00407	2.866
PPARGC1B	0.437	transcription regulator	0.00414	1.641
ETS2		transcription regulator	0.00414	1.18
FGF7		growth factor	0.00414	2.905
SEMA7A		transmembrane receptor	0.00424	2.449
miR-18a-5p (and other miRNAs w/seed AAGGUGC)		mature microRNA	0.00424	-1.408
BRD7		transcription regulator	0.00424	1.283
IREB2		translation regulator	0.00424	-1.214
NQO1		enzyme	0.00426	1.463
IL9		cytokine	0.00426	1.97
mir-8		microRNA	0.00429	-1.655
PTH		other	0.00431	1.408
TRAP1		enzyme	0.00435	-2.688
MAPK8		kinase	0.00462	2.487
SHH		peptidase	0.00478	1.561
PTX3		other	0.0049	-1.763
KNG1		other	0.0049	2.182
THBS4		other	0.0049	2.586
CCNK		kinase	0.0049	2.565
IGF1R		transmembrane receptor	0.00503	1.923
TRAF2		enzyme	0.00504	1.089
IL19		cytokine	0.00514	2
mir-7		microRNA	0.00514	-2.169
PPP2R5C		other	0.00514	-2.236
TNK1		kinase	0.00514	2.236
VIM		other	0.00533	1.06
CCR9		G-protein coupled receptor	0.00536	2
TNNI3		transporter	0.00536	2
CHRNA3		transmembrane receptor	0.00536	1.997
TAS1R3		G-protein coupled receptor	0.00536	-1
KLF4		transcription regulator	0.00543	2.956
LEP		growth factor	0.00565	1.628
NTRK2		kinase	0.00581	1.938
miR-291a-3p (and other miRNAs w/seed AAGUGCU)		mature microRNA	0.00584	-3.714
miR-92a-3p (and other miRNAs w/seed AUUGCAC)		mature microRNA	0.0059	-1.673
TRB		transmembrane receptor	0.0059	1.052
EGLN1		enzyme	0.00592	-1.685
MBD2		transcription regulator	0.00592	1.998
NGF		growth factor	0.00642	3.217
OGT		enzyme	0.00642	1.152
CCL3		cytokine	0.0066	1.744
SDCBP		enzyme	0.0066	1.422
APOA1		transporter	0.00667	-1.27
PKNOX2		transcription regulator	0.00672	2.236
OPA1		enzyme	0.00672	-2.207
SEL1L		other	0.00672	-1.969
MDM4		transcription regulator	0.00672	-1.412
ADORA1		G-protein coupled receptor	0.00672	-2.219
EREG		growth factor	0.00672	1.491
superoxide		chemical - endogenous mammalian	0.00672	1.406
LYN		kinase	0.00683	-2.196
HSPA9	0.373	other	0.0069	1.134
ZBTB7A		transcription regulator	0.00704	-1.673
MMP3		peptidase	0.00713	2.018
GLI1		transcription regulator	0.00718	3.798
dinoprost		chemical - endogenous mammalian	0.00718	1.879
KMT2D		transcription regulator	0.00757	-1.577
L-histidine		chemical - endogenous mammalian	0.00759	-1.217
SH3KBP1		other	0.00759	-1.067
FOXD3		transcription regulator	0.00759	1.213
NR4A1		ligand-dependent nuclear receptor	0.00767	-1.582
TNFSF12		cytokine	0.00777	3.25
TFEB		transcription regulator	0.00801	2.758
CSF1R		kinase	0.00801	2.646
DCAF1		kinase	0.00808	-1.698
ACLY		enzyme	0.00808	2.449
HSPD1	0.453	enzyme	0.00808	1.746
OSCAR		other	0.00834	1.134
TIMP1	0.914	cytokine	0.00834	1.134
PBX1		transcription regulator	0.00834	1.969
TNFAIP3		enzyme	0.00844	-1.667
CD24		other	0.00846	1.522
NOTCH3		transcription regulator	0.0085	1.502
IL31		other	0.0086	1.536
mir-203		microRNA	0.0086	-1.446
mir-143		microRNA	0.0086	-1.446
SLC29A1		transporter	0.0086	1.387
TEK		kinase	0.0086	1.982
PDCD4		other	0.0086	-1.218
HNRNPU	0.224	transporter	0.0086	1.308
nitric oxide		chemical - endogenous mammalian	0.00861	3.741
MMP9	1.215	peptidase	0.0088	1.718
RIPK2		kinase	0.00924	2.149
TRAF6		enzyme	0.00924	2.764
KL		enzyme	0.00925	-1.969
RPS6KB1		kinase	0.00925	1.29
SELPLG	1.165	other	0.00925	2.828
KDM5A		transcription regulator	0.00957	-3.479
CTSB		peptidase	0.00978	2.433
IL36A		cytokine	0.00981	2.592
resolvin D1		chemical - endogenous mammalian	0.00981	-1.076
lactic acid		chemical - endogenous mammalian	0.00981	2.172
miR-21-5p (and other miRNAs w/seed AGCUUAU)		mature microRNA	0.0103	-1.299
FBXW7		enzyme	0.0103	-2.761
desoxycorticosterone		chemical - endogenous mammalian	0.0104	1.96
PLA2G2D		enzyme	0.0104	-1.982
RPL22		translation regulator	0.0104	-2
SPINT2		other	0.0104	-1.964
CRP		other	0.0106	1.509
FLI1		transcription regulator	0.0107	2.228
miR-296-5p (miRNAs w/seed GGGCCCC)		mature microRNA	0.0108	-2.219
AURKB		kinase	0.0108	-1.455
PPP1R13L		transcription regulator	0.0108	1.406
WWOX		enzyme	0.0108	-2.2
elovanoid N32		chemical - endogenous mammalian	0.0108	-2.236
TRAF3		enzyme	0.0109	-2.365
ethanol		chemical - endogenous mammalian	0.0109	1.378
ATM		kinase	0.0114	1.126
GAPDH		enzyme	0.0115	-1.219
miR-203a-3p (and other miRNAs w/seed UGAAAUG)		mature microRNA	0.0117	-2.394
Firre		other	0.0117	2.887
MTPN		transcription regulator	0.0117	2.425
FLT1		kinase	0.0117	1.155
IL6ST		transmembrane receptor	0.0119	1.219
NRIP1		transcription regulator	0.0119	-1.211
GATA6		transcription regulator	0.0121	-1.53
GPX1	0.357	enzyme	0.0122	-2.381
TXNIP	-0.7	other	0.0122	1.175
Irgm1		other	0.0122	-2.828
GRB2		other	0.0122	-1.667
MAP3K1		kinase	0.0122	2.933
iron		chemical - endogenous mammalian	0.0122	-1.292
CLDN7		other	0.0123	-2.135
CREM		transcription regulator	0.0125	1.834
Hbb-b1		transporter	0.013	1.591
CUL4B		other	0.0133	-2.236
GNAI3		enzyme	0.0134	2.236
SOCS6		other	0.0134	1.342
elovanoid N34		chemical - endogenous mammalian	0.0134	-2.236
CDKN2B-AS1		other	0.0137	2
XBP1	0.457	transcription regulator	0.0137	3.562
ICAM1	1.56	transmembrane receptor	0.0137	2.242
SMAD1		transcription regulator	0.0138	1.2
NOD2		other	0.0138	2.937
ATG5		other	0.0139	-1.387
NPC2		transporter	0.0139	-2.425
RUNX2		transcription regulator	0.0142	1.265
MITF		transcription regulator	0.0146	4.215
folic acid		chemical - endogenous mammalian	0.0147	1.237
mevalonic acid		chemical - endogenous mammalian	0.0153	1.43
MED1		transcription regulator	0.0161	1.134
ORMDL3		other	0.0163	2.213
EIF4G2		translation regulator	0.0163	1.067
miR-199a-3p (and other miRNAs w/seed CAGUAGU)		mature microRNA	0.0163	-2.173
BAK1		other	0.0164	2.433
CX3CL1		cytokine	0.0167	2.358
MYCL		transcription regulator	0.0168	3.434
MAPKAPK2	0.454	kinase	0.0172	2.424
mir-22		microRNA	0.0176	-1.471
miR-182-5p (and other miRNAs w/seed UUGGCAA)		mature microRNA	0.0176	-2.646
IGFBP7		transporter	0.0177	-1
CRTC1		transcription regulator	0.0177	1.067
PRKD1		kinase	0.0177	1.664
SOX7		transcription regulator	0.018	-1.265
NCOR1		transcription regulator	0.018	-2.425
NFYA		transcription regulator	0.0183	2.449
ELL2	0.662	transcription regulator	0.0191	2.333
ADAMTS18		peptidase	0.0192	2.425
CLEC7A	1.628	transmembrane receptor	0.0192	2.421
ARNT2		transcription regulator	0.0196	4.379
TF		transporter	0.0197	1.929
SREBF1		transcription regulator	0.0198	3.092
MAF		transcription regulator	0.0198	1.524
GNA12		enzyme	0.02	1.066
DACH1		transcription regulator	0.0201	-1.134
RGS2		enzyme	0.021	-1.941
NFAT5		transcription regulator	0.021	1.798
ETV5		transcription regulator	0.021	1.086
PRKCB		kinase	0.0212	2.579
mir-29		microRNA	0.0215	-1.732
LCN2		transporter	0.0215	1.881
NFKB2	1.096	transcription regulator	0.0218	1.756
PRKG1		kinase	0.0222	1.387
TNFSF15		cytokine	0.0222	2.412
RETN		other	0.0223	2.607
PNPLA1		enzyme	0.0223	-1.982
PFKFB3		kinase	0.0223	1.998
EPHX2		enzyme	0.0223	1.067
STIM1		ion channel	0.0223	-1
CXCL2	1.476	cytokine	0.0223	1.863
AQP1		transporter	0.0223	1.987
hydrogen sulfide		chemical - endogenous mammalian	0.0223	1.964
farnesyl pyrophosphate		chemical - endogenous mammalian	0.0223	1.98
NORAD		other	0.0228	1.89
TNIP1	0.414	other	0.0228	-2.607
LINC00963		other	0.0235	2.19
mir-26		microRNA	0.0235	-1.541
ETV1		transcription regulator	0.0235	1.067
RACK1		enzyme	0.0235	-1.982
PIN1		enzyme	0.0237	2.393
LEF1		transcription regulator	0.0243	-1.372
RPTOR		other	0.0244	1.299
GDF2		growth factor	0.0252	2.107
ALOX15	1.956	enzyme	0.0256	1.722
MARK2		kinase	0.0256	1.633
PARP1		enzyme	0.0256	1.652
CCR5	1.857	G-protein coupled receptor	0.0257	2.101
IL1R1		transmembrane receptor	0.0258	2.183
PKM	0.715	kinase	0.026	1.261
IKZF3	1.11	transcription regulator	0.026	-2.474
Esrra		transcription regulator	0.0269	2.75
CHD1		enzyme	0.0276	2
HAVCR2		other	0.0276	-1
DDR1		kinase	0.0276	1.067
DDX3X		enzyme	0.0276	1.976
C5		other	0.0276	1.98
KLK5		peptidase	0.0276	2
RTN4		other	0.0276	-2.236
IRF6	0.317	transcription regulator	0.0276	1.45
mir-9		microRNA	0.0277	-2.2
TAZ		enzyme	0.0282	1.463
E2F6		transcription regulator	0.0284	-1.633
TYROBP		transmembrane receptor	0.0284	1.109
L-glutamic acid		chemical - endogenous mammalian	0.0288	1.782
H2AX		transcription regulator	0.0289	2.2
FOXP1		transcription regulator	0.0289	-1.883
SRSF2	0.364	transcription regulator	0.0289	-1.067
HNRNPA2B1	0.417	other	0.0291	-1.217
WBP2		transcription regulator	0.0292	-1
LOC105372576		other	0.0293	1.633
SOCS3	1.62	phosphatase	0.0293	-2.896
elaidic acid		chemical - endogenous mammalian	0.0293	2.887
CD274	1.457	enzyme	0.0306	-1.97
IGFBP2		other	0.0306	1.091
PTPRJ		phosphatase	0.0306	1.414
ADM		other	0.0306	-1.664
mir-34		microRNA	0.0309	-1.768
glucosamine		chemical - endogenous mammalian	0.0311	-2.359
Ins1		other	0.0323	2.025
NFKBIZ	0.187	transcription regulator	0.0324	1.387
ILK		kinase	0.0324	1.826
HOXA10		transcription regulator	0.0327	-2.065
CFTR		ion channel	0.0327	-2.376
NGLY1		enzyme	0.0333	-2.368
HCAR2	0.599	G-protein coupled receptor	0.0335	-1
PLA2G4A		enzyme	0.0335	1.934
GFI1B		transcription regulator	0.0335	-1.154
CREB3	0.261	transcription regulator	0.0335	1.296
CXCL3	1.222	cytokine	0.0335	1.961
CISH	1.322	other	0.0336	-2.53
mir-210		microRNA	0.0339	-2.384
FGFR1		kinase	0.0339	2.905
NR4A3		ligand-dependent nuclear receptor	0.034	1.194
TGFB2		growth factor	0.0349	2.437
MECP2		transcription regulator	0.035	-1.154
BTNL2		transmembrane receptor	0.0364	1.897
FOXL2		transcription regulator	0.0371	1.373
CBX5		transcription regulator	0.0371	-1.026
FOSL2		transcription regulator	0.0372	1.551
CD300LF		other	0.0375	1.342
CTSS		peptidase	0.0375	2
CRNDE		other	0.0377	1.293
NLRP12		other	0.0377	-1.408
H1-6		other	0.038	1.508
H1f1		other	0.038	1.508
BMP2		growth factor	0.0392	1.708
Hbb-b2		other	0.0401	2.646
RIPK1	0.2	kinase	0.0401	2.646
PAX1		transcription regulator	0.0401	-2.646
D-fructose		chemical - endogenous mammalian	0.0401	1.59
G6PD	0.38	enzyme	0.0402	1.972
miR-503-5p (miRNAs w/seed AGCAGCG)		mature microRNA	0.0402	-1.964
ITGA6	0.552	transmembrane receptor	0.0402	1.969
ATR		kinase	0.0402	1.165
PITX2		transcription regulator	0.0416	2.09
TANK		other	0.0424	1.067
SERPINE1		other	0.0424	-2.425
NFE2L1		transcription regulator	0.0424	2.449
CTBP1		enzyme	0.0424	-2.211
NDRG1	0.555	kinase	0.0424	1.551
NCF1		enzyme	0.0431	1.172
TRIM37		enzyme	0.0431	-2.236
CDH11		other	0.0431	1.342
RASSF5		other	0.0431	2.177
PLA2R1	-0.847	transmembrane receptor	0.0431	2.187
PRKAR2B		kinase	0.0431	1.342
TEAD4		transcription regulator	0.0445	1.088
SERPINF1		other	0.0446	-1.132
PAX5		transcription regulator	0.0446	-1.664
MSC		transcription regulator	0.0446	2.121
BACH2		transcription regulator	0.0446	-2.181
miR-34a-5p (and other miRNAs w/seed GGCAGUG)		mature microRNA	0.0466	-2.915
S-adenosylmethionine		chemical - endogenous mammalian	0.0475	-1.759
mir-101		microRNA	0.0475	-1.886
mir-96		microRNA	0.0475	-1.091
BID	0.458	other	0.0475	2
HRG		other	0.0475	1
TP53COR1		other	0.0475	1.982
MAP2K4		kinase	0.0487	2.789
GPER1		G-protein coupled receptor	0.0487	1.94
PPRC1	0.571	transcription regulator	0.0489	2.646
OLR1		transmembrane receptor	0.0489	2.423
EBF1	-0.399	transcription regulator	0.0492	1.386
GRP		growth factor	0.0492	2.17
ROCK1		kinase	0.0492	1.387
S100A6		transporter	0.0492	-1
